# Supplementary material for: Escherichia ruysiae sp. nov., a novel Gram-stain-negative bacterium, isolated from a faecal sample of an international traveller
Source: Int J Syst Evol Microbiol. 2021 Jan 6;71(2):004609. doi: 10.1099/ijsem.0.004609 (PMC8346766; doi:10.1099/ijsem.0.004609)
Supplement: Supplementary material 2 [file ijsem-71-609-s002.xlsx]

## Sheet: Table S1
Table S1. Percentage of conserved proteins (POCP) between type strains and representative strains spanning the Escherichia genus, including Salmonella enterica as outgroup. POCP was calculated according to Qin et al. (2014).
	E. albertii str. NBRC 107761T (RefSeq: NZ_BBMY01000235)	E. coli str. ATCC11775T (RefSeq: NZ_AGSE01000004)	E. fergusonii str. ATCC 35469T (RefSeq: NC_011740)	E. hermannii str. NCTC 12129T (RefSeq: NZ_LR134136)	E. marmotae str. HT073016T (RefSeq: NZ_CP025979)	E. ruysiae str. OPT1704T (Genbank: CABVLQ010000001)	Escherichia cryptic clade I str. 89-3506 (RefSeq: NZ_CP027520)	Escherichia cryptic clade II str. E4694 (Genbank: PDIB00000000)	Escherichia cryptic clade III str. MOD1-EC7253 (SRA: SRR9172035)	Escherichia cryptic clade VI str. UHCL_3L (SRA: SRR8602198)	Salmonella enterica ser. Typhimurium str. LT2T (RefSeq: NC_003197)
E. albertii str. NBRC 107761T (RefSeq: NZ_BBMY01000235)	1	0.845785	0.784004	0.658531	0.817855	0.814549	0.850646	0.830342	0.817094	0.791338	0.75796
E. coli str. ATCC11775T (RefSeq: NZ_AGSE01000004)	0.756036	0.999788	0.764768	0.645988	0.795979	0.810965	0.87762	0.813427	0.796104	0.756087	0.72708
E. fergusonii str. ATCC 35469T (RefSeq: NC_011740)	0.743661	0.819344	0.999768	0.670386	0.804277	0.784387	0.822491	0.816217	0.792006	0.747153	0.755809
E. hermannii str. NCTC 12129T (RefSeq: NZ_LR134136)	0.669755	0.737546	0.715874	1	0.713845	0.723343	0.735694	0.720576	0.715932	0.672087	0.722988
E. marmotae str. HT073016T (RefSeq: NZ_CP025979)	0.751238	0.83739	0.778711	0.632565	0.999785	0.827192	0.840586	0.805256	0.80336	0.770026	0.738793
E. ruysiae str. OPT1704T (Genbank: CABVLQ010000001)	0.767767	0.859633	0.778771	0.67003	0.845713	1	0.86523	0.848957	0.890672	0.763411	0.755331
Escherichia cryptic clade I str. 89-3506 (RefSeq: NZ_CP027520)	0.724791	0.833798	0.72903	0.608124	0.757419	0.780721	0.999403	0.77904	0.761952	0.720694	0.705519
Escherichia cryptic clade II str. E4694 (Genbank: PDIB00000000)	0.765594	0.849705	0.794748	0.650985	0.825821	0.832422	0.851017	0.999781	0.840989	0.756946	0.744914
Escherichia cryptic clade III str. MOD1-EC7253 (SRA: SRR9172035)	0.813297	0.896958	0.835909	0.698136	0.888071	0.93868	0.900368	0.904587	0.999755	0.805399	0.804465
Escherichia cryptic clade VI str. UHCL_3L (SRA: SRR8602198)	0.755997	0.811829	0.747659	0.626057	0.786986	0.773008	0.82005	0.780594	0.76433	1	0.726816
Salmonella enterica ser. Typhimurium str. LT2T (RefSeq: NC_003197)	0.67714	0.734619	0.719203	0.637565	0.723354	0.725915	0.747293	0.715833	0.722078	0.684279	1

## Sheet: Table S2
Table S2. SNP distances between type strains and representative strains spanning the Escherichia genus. SNPs were extracted from a 220 kbp core gene alignment produced with Roary and MAFFT. A darker cell colour indicates a higher number of SNPs separating the respective strains.
	E. albertii str. NBRC 107761T (RefSeq: NZ_BBMY01000235)	E. coli str. ATCC11775T (RefSeq: NZ_AGSE01000004)	E. fergusonii str. ATCC 35469T (RefSeq: NC_011740)	E. hermannii str. NCTC 12129T (RefSeq: NZ_LR134136)	E. marmotae str. HT073016T (RefSeq: NZ_CP025979)	E. ruysiae str. OPT1704T (Genbank: CABVLQ010000001)	Escherichia cryptic clade I str. 89-3506 (RefSeq: NZ_CP027520)	Escherichia cryptic clade II str. E4694 (Genbank: PDIB00000000)	Escherichia cryptic clade III str. MOD1-EC7253 (SRA: SRR9172035)	Escherichia cryptic clade VI str. UHCL_3L (SRA: SRR8602198)	Salmonella enterica ser. Typhimurium str. LT2T (RefSeq: NC_003197)
E. albertii str. NBRC 107761T (RefSeq: NZ_BBMY01000235)	0	12755	15901	24572	14213	13402	13000	12872	13380	13825	26287
E. coli str. ATCC11775T (RefSeq: NZ_AGSE01000004)	12755	0	11564	24022	11921	9379	5363	8892	9659	7276	25772
E. fergusonii str. ATCC 35469T (RefSeq: NC_011740)	15901	11564	0	24504	15649	13805	10062	13048	13991	13010	26471
E. hermannii str. NCTC 12129T (RefSeq: NZ_LR134136)	24572	24022	24504	0	24460	24038	24035	23970	24133	24273	23490
E. marmotae str. HT073016T (RefSeq: NZ_CP025979)	14213	11921	15649	24460	0	10759	11967	11768	10588	12944	26531
E. ruysiae str. OPT1704T (Genbank: CABVLQ010000001)	13402	9379	13805	24038	10759	0	9503	10267	4811	10714	25829
Escherichia cryptic clade I str. 89-3506 (RefSeq: NZ_CP027520)	13000	5363	10062	24035	11967	9503	0	9351	9777	7566	25869
Escherichia cryptic clade II str. E4694 (Genbank: PDIB00000000)	12872	8892	13048	23970	11768	10267	9351	0	10249	10422	25757
Escherichia cryptic clade III str. MOD1-EC7253 (SRA: SRR9172035)	13380	9659	13991	24133	10588	4811	9777	10249	0	10862	25800
Escherichia cryptic clade VI str. UHCL_3L (SRA: SRR8602198)	13825	7276	13010	24273	12944	10714	7566	10422	10862	0	26159
Salmonella enterica ser. Typhimurium str. LT2T (RefSeq: NC_003197)	26287	25772	26471	23490	26531	25829	25869	25757	25800	26159	0

## Sheet: Table S3
Table S3. FastANI analysis for Escherichia cryptic clades III and IV (E. ruysiae sp. nov.)
Query strain	Reference strain	Clade query strain	Clade reference strain	Comparison type	ANI (%)	Mapped fragments	Total query fragments
ESC_BA0643AA_AS	ESC_CA1941AA_AS	cladeIV	cladeIV	within clade IV	99.9961	1559	1566
ESC_BA0643AA_AS	ESC_ZA2814AA_AS	cladeIV	cladeIV	within clade IV	99.5218	1477	1566
ESC_BA0643AA_AS	ESC_FA7277AA_AS	cladeIV	cladeIV	within clade IV	98.9089	1362	1566
ESC_BA0643AA_AS	ESC_BB2860AA_AS	cladeIV	cladeIV	within clade IV	98.9086	1326	1566
ESC_BA0643AA_AS	ESC_IA7618AA_AS	cladeIV	cladeIV	within clade IV	98.8918	1371	1566
ESC_BA0643AA_AS	ESC_WA8946AA_AS	cladeIV	cladeIV	within clade IV	98.8708	1363	1566
ESC_BA0643AA_AS	ESC_RA4290AA_AS	cladeIV	cladeIV	within clade IV	98.8666	1381	1566
ESC_BA0643AA_AS	ESC_HA5975AA_AS	cladeIV	cladeIV	within clade IV	98.8644	1379	1566
ESC_BA0643AA_AS	ESC_XA6801AA_AS	cladeIV	cladeIV	within clade IV	98.8606	1377	1566
ESC_BA0643AA_AS	ESC_ZA9220AA_AS	cladeIV	cladeIV	within clade IV	98.8605	1380	1566
ESC_BA0643AA_AS	ESC_HA1672AA_AS	cladeIV	cladeIV	within clade IV	98.8408	1378	1566
ESC_BA0643AA_AS	ESC_FB1666AA_AS	cladeIV	cladeIV	within clade IV	98.8306	1425	1566
ESC_BA0643AA_AS	ESC_HA7907AA_AS	cladeIV	cladeIV	within clade IV	98.8302	1400	1566
ESC_BA0643AA_AS	ESC_BB2722AA_AS	cladeIV	cladeIV	within clade IV	98.8232	1417	1566
ESC_BA0643AA_AS	ESC_PA0675AA_AS	cladeIV	cladeIV	within clade IV	98.8128	1306	1566
ESC_BA0643AA_AS	ESC_KA9969AA_AS	cladeIV	cladeIV	within clade IV	98.8121	1246	1566
ESC_BA0643AA_AS	ESC_YA9196AA_AS	cladeIV	cladeIV	within clade IV	98.8106	1416	1566
ESC_BA0643AA_AS	ESC_OA4998AA_AS	cladeIV	cladeIV	within clade IV	98.8005	1372	1566
ESC_BA0643AA_AS	ESC_HA7922AA_AS	cladeIV	cladeIV	within clade IV	98.7871	1419	1566
ESC_BA0643AA_AS	ESC_QA4129AA_AS	cladeIV	cladeIV	within clade IV	98.7775	1254	1566
ESC_BA0643AA_AS	ESC_PA0677AA_AS	cladeIV	cladeIV	within clade IV	98.7564	1292	1566
ESC_BA0643AA_AS	ESC_VA9495AA_AS	cladeIV	cladeIV	within clade IV	98.7491	1394	1566
ESC_BA0643AA_AS	ESC_IA3766AA_AS	cladeIV	cladeIV	within clade IV	98.7461	1406	1566
ESC_BA0643AA_AS	ESC_OA4997AA_AS	cladeIV	cladeIV	within clade IV	98.7458	1197	1566
ESC_BA0643AA_AS	ESC_VA9300AA_AS	cladeIV	cladeIV	within clade IV	98.7383	1379	1566
ESC_BA0643AA_AS	ESC_CB4417AA_AS	cladeIV	cladeIV	within clade IV	98.7147	1413	1566
ESC_BA0643AA_AS	ESC_IA4424AA_AS	cladeIV	cladeIV	within clade IV	98.7117	1383	1566
ESC_BA0643AA_AS	ESC_IA3765AA_AS	cladeIV	cladeIV	within clade IV	98.705	1408	1566
ESC_BA0643AA_AS	ESC_VA6178AA_AS	cladeIV	cladeIV	within clade IV	98.7041	1406	1566
ESC_BA0643AA_AS	ESC_VA9337AA_AS	cladeIV	cladeIV	within clade IV	98.6825	1410	1566
ESC_BA0643AA_AS	ESC_CA5035AA_AS	cladeIV	cladeIV	within clade IV	98.4504	1202	1566
ESC_BA0643AA_AS	ESC_OA0779AA_AS	cladeIV	cladeIII	between clade III and IV	96.6322	1319	1566
ESC_BA0643AA_AS	ESC_RA4287AA_AS	cladeIV	cladeIII	between clade III and IV	96.5806	1350	1566
ESC_BA0643AA_AS	ESC_HA8762AA_AS	cladeIV	cladeIII	between clade III and IV	96.5764	1324	1566
ESC_BA0643AA_AS	ESC_ZA9224AA_AS	cladeIV	cladeIII	between clade III and IV	96.5626	1363	1566
ESC_BA0643AA_AS	ESC_YA9147AA_AS	cladeIV	cladeIII	between clade III and IV	96.5599	1364	1566
ESC_BA0643AA_AS	ESC_ZA5584AA_AS	cladeIV	cladeIII	between clade III and IV	96.5561	1370	1566
ESC_BA0643AA_AS	ESC_BA9053AA_AS	cladeIV	cladeIII	between clade III and IV	96.53	1320	1566
ESC_BA0643AA_AS	ESC_CA0920AA_AS	cladeIV	cladeIII	between clade III and IV	96.528	1323	1566
ESC_BA0643AA_AS	ESC_CA5206AA_AS	cladeIV	cladeIII	between clade III and IV	96.5278	1323	1566
ESC_BA0643AA_AS	ESC_GA5165AA_AS	cladeIV	cladeIII	between clade III and IV	96.5224	1344	1566
ESC_BA0643AA_AS	ESC_ZA9222AA_AS	cladeIV	cladeIII	between clade III and IV	96.5217	1367	1566
ESC_BA0643AA_AS	ESC_SA9306AA_AS	cladeIV	cladeIII	between clade III and IV	96.5211	1364	1566
ESC_BA0643AA_AS	ESC_OA1826AA_AS	cladeIV	cladeIII	between clade III and IV	96.5155	1337	1566
ESC_BA0643AA_AS	ESC_QA4128AA_AS	cladeIV	cladeIII	between clade III and IV	96.512	1364	1566
ESC_BA0643AA_AS	ESC_BA8645AA_AS	cladeIV	cladeIII	between clade III and IV	96.5002	1381	1566
ESC_BA0643AA_AS	ESC_QA4150AA_AS	cladeIV	cladeIII	between clade III and IV	96.4826	1316	1566
ESC_BA0643AA_AS	ESC_CB7108AA_AS	cladeIV	cladeIII	between clade III and IV	96.4778	1379	1566
ESC_BA0643AA_AS	ESC_CB7110AA_AS	cladeIV	cladeIII	between clade III and IV	96.4724	1363	1566
ESC_BA0643AA_AS	ESC_WA2931AA_AS	cladeIV	cladeIII	between clade III and IV	96.4663	1346	1566
ESC_BA0643AA_AS	ESC_CA4291AA_AS	cladeIV	cladeIII	between clade III and IV	96.4572	1351	1566
ESC_BA0643AA_AS	ESC_BA9635AA_AS	cladeIV	cladeIII	between clade III and IV	96.4518	1342	1566
ESC_BA0643AA_AS	ESC_UA3700AA_AS	cladeIV	cladeIII	between clade III and IV	96.4414	1349	1566
ESC_BA0643AA_AS	ESC_QA4124AA_AS	cladeIV	cladeIII	between clade III and IV	96.4385	1354	1566
ESC_BA0643AA_AS	ESC_HA8699AA_AS	cladeIV	cladeIII	between clade III and IV	96.4362	1266	1566
ESC_BA0643AA_AS	ESC_VA6004AA_AS	cladeIV	cladeIII	between clade III and IV	96.4246	1341	1566
ESC_BA0643AA_AS	ESC_RA4949AA_AS	cladeIV	cladeIII	between clade III and IV	96.4214	1294	1566
ESC_BA0643AA_AS	ESC_OA4996AA_AS	cladeIV	cladeIII	between clade III and IV	96.3974	1228	1566
ESC_BA0643AA_AS	ESC_OA4995AA_AS	cladeIV	cladeIII	between clade III and IV	96.3654	1158	1566
ESC_BA0643AA_AS	ESC_BA3138AA_AS	cladeIV	cladeIII	between clade III and IV	96.3539	1298	1566
ESC_BA0643AA_AS	ESC_BA6997AA_AS	cladeIV	cladeIII	between clade III and IV	96.3515	1284	1566
ESC_BA0643AA_AS	ESC_QA4119AA_AS	cladeIV	cladeIII	between clade III and IV	96.328	1357	1566
ESC_BA0643AA_AS	ESC_BA4470AA_AS	cladeIV	cladeIII	between clade III and IV	96.2809	1366	1566
ESC_BA0643AA_AS	ESC_CA4908AA_AS	cladeIV	cladeIII	between clade III and IV	96.2343	1369	1566
ESC_BA3138AA_AS	ESC_GA5165AA_AS	cladeIII	cladeIII	within clade III	99.7855	1330	1505
ESC_BA3138AA_AS	ESC_VA6004AA_AS	cladeIII	cladeIII	within clade III	99.6863	1313	1505
ESC_BA3138AA_AS	ESC_HA8699AA_AS	cladeIII	cladeIII	within clade III	99.6339	1271	1505
ESC_BA3138AA_AS	ESC_RA4949AA_AS	cladeIII	cladeIII	within clade III	99.6084	1304	1505
ESC_BA3138AA_AS	ESC_OA4995AA_AS	cladeIII	cladeIII	within clade III	99.6001	1225	1505
ESC_BA3138AA_AS	ESC_BA6997AA_AS	cladeIII	cladeIII	within clade III	99.5149	1370	1505
ESC_BA3138AA_AS	ESC_QA4119AA_AS	cladeIII	cladeIII	within clade III	99.4484	1357	1505
ESC_BA3138AA_AS	ESC_BA9053AA_AS	cladeIII	cladeIII	within clade III	98.7892	1297	1505
ESC_BA3138AA_AS	ESC_CA0920AA_AS	cladeIII	cladeIII	within clade III	98.7839	1303	1505
ESC_BA3138AA_AS	ESC_RA4287AA_AS	cladeIII	cladeIII	within clade III	98.6177	1295	1505
ESC_BA3138AA_AS	ESC_BA9635AA_AS	cladeIII	cladeIII	within clade III	98.611	1286	1505
ESC_BA3138AA_AS	ESC_ZA9222AA_AS	cladeIII	cladeIII	within clade III	98.5842	1299	1505
ESC_BA3138AA_AS	ESC_SA9306AA_AS	cladeIII	cladeIII	within clade III	98.5797	1312	1505
ESC_BA3138AA_AS	ESC_UA3700AA_AS	cladeIII	cladeIII	within clade III	98.5673	1287	1505
ESC_BA3138AA_AS	ESC_CA5206AA_AS	cladeIII	cladeIII	within clade III	98.5469	1301	1505
ESC_BA3138AA_AS	ESC_OA1826AA_AS	cladeIII	cladeIII	within clade III	98.5311	1294	1505
ESC_BA3138AA_AS	ESC_HA8762AA_AS	cladeIII	cladeIII	within clade III	98.5221	1281	1505
ESC_BA3138AA_AS	ESC_QA4128AA_AS	cladeIII	cladeIII	within clade III	98.474	1321	1505
ESC_BA3138AA_AS	ESC_YA9147AA_AS	cladeIII	cladeIII	within clade III	98.4546	1328	1505
ESC_BA3138AA_AS	ESC_QA4150AA_AS	cladeIII	cladeIII	within clade III	98.4513	1283	1505
ESC_BA3138AA_AS	ESC_ZA5584AA_AS	cladeIII	cladeIII	within clade III	98.4337	1332	1505
ESC_BA3138AA_AS	ESC_CA4291AA_AS	cladeIII	cladeIII	within clade III	98.4219	1300	1505
ESC_BA3138AA_AS	ESC_BA8645AA_AS	cladeIII	cladeIII	within clade III	98.4076	1315	1505
ESC_BA3138AA_AS	ESC_QA4124AA_AS	cladeIII	cladeIII	within clade III	98.4014	1303	1505
ESC_BA3138AA_AS	ESC_OA4996AA_AS	cladeIII	cladeIII	within clade III	98.3885	1193	1505
ESC_BA3138AA_AS	ESC_WA2931AA_AS	cladeIII	cladeIII	within clade III	98.3818	1302	1505
ESC_BA3138AA_AS	ESC_CA4908AA_AS	cladeIII	cladeIII	within clade III	98.321	1344	1505
ESC_BA3138AA_AS	ESC_CB7108AA_AS	cladeIII	cladeIII	within clade III	98.2825	1350	1505
ESC_BA3138AA_AS	ESC_BA4470AA_AS	cladeIII	cladeIII	within clade III	98.2597	1346	1505
ESC_BA3138AA_AS	ESC_CB7110AA_AS	cladeIII	cladeIII	within clade III	98.2402	1353	1505
ESC_BA3138AA_AS	ESC_OA0779AA_AS	cladeIII	cladeIII	within clade III	98.0489	1267	1505
ESC_BA3138AA_AS	ESC_ZA9224AA_AS	cladeIII	cladeIII	within clade III	97.8902	1302	1505
ESC_BA3138AA_AS	ESC_HA5975AA_AS	cladeIII	cladeIV	between clade III and IV	96.571	1269	1505
ESC_BA3138AA_AS	ESC_ZA9220AA_AS	cladeIII	cladeIV	between clade III and IV	96.5699	1268	1505
ESC_BA3138AA_AS	ESC_CB4417AA_AS	cladeIII	cladeIV	between clade III and IV	96.5581	1267	1505
ESC_BA3138AA_AS	ESC_RA4290AA_AS	cladeIII	cladeIV	between clade III and IV	96.5477	1265	1505
ESC_BA3138AA_AS	ESC_BB2860AA_AS	cladeIII	cladeIV	between clade III and IV	96.5409	1212	1505
ESC_BA3138AA_AS	ESC_FA7277AA_AS	cladeIII	cladeIV	between clade III and IV	96.5337	1269	1505
ESC_BA3138AA_AS	ESC_WA8946AA_AS	cladeIII	cladeIV	between clade III and IV	96.5271	1248	1505
ESC_BA3138AA_AS	ESC_IA7618AA_AS	cladeIII	cladeIV	between clade III and IV	96.5144	1280	1505
ESC_BA3138AA_AS	ESC_XA6801AA_AS	cladeIII	cladeIV	between clade III and IV	96.5016	1271	1505
ESC_BA3138AA_AS	ESC_FB1666AA_AS	cladeIII	cladeIV	between clade III and IV	96.4931	1288	1505
ESC_BA3138AA_AS	ESC_VA9300AA_AS	cladeIII	cladeIV	between clade III and IV	96.4918	1298	1505
ESC_BA3138AA_AS	ESC_BB2722AA_AS	cladeIII	cladeIV	between clade III and IV	96.4913	1287	1505
ESC_BA3138AA_AS	ESC_HA1672AA_AS	cladeIII	cladeIV	between clade III and IV	96.4834	1260	1505
ESC_BA3138AA_AS	ESC_YA9196AA_AS	cladeIII	cladeIV	between clade III and IV	96.4727	1285	1505
ESC_BA3138AA_AS	ESC_IA3765AA_AS	cladeIII	cladeIV	between clade III and IV	96.4718	1283	1505
ESC_BA3138AA_AS	ESC_ZA2814AA_AS	cladeIII	cladeIV	between clade III and IV	96.4692	1278	1505
ESC_BA3138AA_AS	ESC_OA4998AA_AS	cladeIII	cladeIV	between clade III and IV	96.4631	1266	1505
ESC_BA3138AA_AS	ESC_VA9495AA_AS	cladeIII	cladeIV	between clade III and IV	96.4593	1290	1505
ESC_BA3138AA_AS	ESC_VA6178AA_AS	cladeIII	cladeIV	between clade III and IV	96.4589	1287	1505
ESC_BA3138AA_AS	ESC_KA9969AA_AS	cladeIII	cladeIV	between clade III and IV	96.4507	1203	1505
ESC_BA3138AA_AS	ESC_QA4129AA_AS	cladeIII	cladeIV	between clade III and IV	96.4476	1201	1505
ESC_BA3138AA_AS	ESC_HA7907AA_AS	cladeIII	cladeIV	between clade III and IV	96.4475	1264	1505
ESC_BA3138AA_AS	ESC_PA0677AA_AS	cladeIII	cladeIV	between clade III and IV	96.4445	1204	1505
ESC_BA3138AA_AS	ESC_HA7922AA_AS	cladeIII	cladeIV	between clade III and IV	96.4436	1276	1505
ESC_BA3138AA_AS	ESC_IA3766AA_AS	cladeIII	cladeIV	between clade III and IV	96.4428	1287	1505
ESC_BA3138AA_AS	ESC_CA1941AA_AS	cladeIII	cladeIV	between clade III and IV	96.4324	1286	1505
ESC_BA3138AA_AS	ESC_BA0643AA_AS	cladeIII	cladeIV	between clade III and IV	96.423	1284	1505
ESC_BA3138AA_AS	ESC_OA4997AA_AS	cladeIII	cladeIV	between clade III and IV	96.412	1147	1505
ESC_BA3138AA_AS	ESC_IA4424AA_AS	cladeIII	cladeIV	between clade III and IV	96.4093	1271	1505
ESC_BA3138AA_AS	ESC_PA0675AA_AS	cladeIII	cladeIV	between clade III and IV	96.4053	1211	1505
ESC_BA3138AA_AS	ESC_VA9337AA_AS	cladeIII	cladeIV	between clade III and IV	96.3179	1277	1505
ESC_BA3138AA_AS	ESC_CA5035AA_AS	cladeIII	cladeIV	between clade III and IV	96.1966	1108	1505
ESC_BA4470AA_AS	ESC_CA4908AA_AS	cladeIII	cladeIII	within clade III	99.978	1604	1616
ESC_BA4470AA_AS	ESC_QA4150AA_AS	cladeIII	cladeIII	within clade III	99.7286	1400	1616
ESC_BA4470AA_AS	ESC_UA3700AA_AS	cladeIII	cladeIII	within clade III	99.7284	1418	1616
ESC_BA4470AA_AS	ESC_QA4124AA_AS	cladeIII	cladeIII	within clade III	99.7209	1451	1616
ESC_BA4470AA_AS	ESC_WA2931AA_AS	cladeIII	cladeIII	within clade III	99.7089	1450	1616
ESC_BA4470AA_AS	ESC_CA4291AA_AS	cladeIII	cladeIII	within clade III	99.6633	1435	1616
ESC_BA4470AA_AS	ESC_OA4996AA_AS	cladeIII	cladeIII	within clade III	99.6026	1287	1616
ESC_BA4470AA_AS	ESC_RA4287AA_AS	cladeIII	cladeIII	within clade III	98.9962	1362	1616
ESC_BA4470AA_AS	ESC_ZA9222AA_AS	cladeIII	cladeIII	within clade III	98.9597	1376	1616
ESC_BA4470AA_AS	ESC_SA9306AA_AS	cladeIII	cladeIII	within clade III	98.9261	1375	1616
ESC_BA4470AA_AS	ESC_HA8762AA_AS	cladeIII	cladeIII	within clade III	98.9124	1350	1616
ESC_BA4470AA_AS	ESC_OA1826AA_AS	cladeIII	cladeIII	within clade III	98.8502	1365	1616
ESC_BA4470AA_AS	ESC_QA4128AA_AS	cladeIII	cladeIII	within clade III	98.8264	1406	1616
ESC_BA4470AA_AS	ESC_BA8645AA_AS	cladeIII	cladeIII	within clade III	98.8045	1394	1616
ESC_BA4470AA_AS	ESC_YA9147AA_AS	cladeIII	cladeIII	within clade III	98.7769	1399	1616
ESC_BA4470AA_AS	ESC_CB7108AA_AS	cladeIII	cladeIII	within clade III	98.7261	1425	1616
ESC_BA4470AA_AS	ESC_ZA5584AA_AS	cladeIII	cladeIII	within clade III	98.6914	1410	1616
ESC_BA4470AA_AS	ESC_CB7110AA_AS	cladeIII	cladeIII	within clade III	98.6898	1430	1616
ESC_BA4470AA_AS	ESC_HA8699AA_AS	cladeIII	cladeIII	within clade III	98.4992	1314	1616
ESC_BA4470AA_AS	ESC_GA5165AA_AS	cladeIII	cladeIII	within clade III	98.4958	1379	1616
ESC_BA4470AA_AS	ESC_CA0920AA_AS	cladeIII	cladeIII	within clade III	98.439	1371	1616
ESC_BA4470AA_AS	ESC_BA9053AA_AS	cladeIII	cladeIII	within clade III	98.4373	1367	1616
ESC_BA4470AA_AS	ESC_RA4949AA_AS	cladeIII	cladeIII	within clade III	98.4053	1320	1616
ESC_BA4470AA_AS	ESC_BA9635AA_AS	cladeIII	cladeIII	within clade III	98.3841	1368	1616
ESC_BA4470AA_AS	ESC_VA6004AA_AS	cladeIII	cladeIII	within clade III	98.3499	1360	1616
ESC_BA4470AA_AS	ESC_CA5206AA_AS	cladeIII	cladeIII	within clade III	98.3058	1374	1616
ESC_BA4470AA_AS	ESC_BA3138AA_AS	cladeIII	cladeIII	within clade III	98.3026	1344	1616
ESC_BA4470AA_AS	ESC_QA4119AA_AS	cladeIII	cladeIII	within clade III	98.2675	1397	1616
ESC_BA4470AA_AS	ESC_OA4995AA_AS	cladeIII	cladeIII	within clade III	98.252	1206	1616
ESC_BA4470AA_AS	ESC_BA6997AA_AS	cladeIII	cladeIII	within clade III	98.209	1356	1616
ESC_BA4470AA_AS	ESC_OA0779AA_AS	cladeIII	cladeIII	within clade III	97.9796	1329	1616
ESC_BA4470AA_AS	ESC_ZA9224AA_AS	cladeIII	cladeIII	within clade III	97.8759	1394	1616
ESC_BA4470AA_AS	ESC_HA5975AA_AS	cladeIII	cladeIV	between clade III and IV	96.6523	1340	1616
ESC_BA4470AA_AS	ESC_XA6801AA_AS	cladeIII	cladeIV	between clade III and IV	96.6283	1343	1616
ESC_BA4470AA_AS	ESC_RA4290AA_AS	cladeIII	cladeIV	between clade III and IV	96.596	1337	1616
ESC_BA4470AA_AS	ESC_ZA9220AA_AS	cladeIII	cladeIV	between clade III and IV	96.5729	1358	1616
ESC_BA4470AA_AS	ESC_BB2860AA_AS	cladeIII	cladeIV	between clade III and IV	96.5478	1278	1616
ESC_BA4470AA_AS	ESC_IA3765AA_AS	cladeIII	cladeIV	between clade III and IV	96.5418	1350	1616
ESC_BA4470AA_AS	ESC_IA3766AA_AS	cladeIII	cladeIV	between clade III and IV	96.5261	1354	1616
ESC_BA4470AA_AS	ESC_YA9196AA_AS	cladeIII	cladeIV	between clade III and IV	96.5175	1390	1616
ESC_BA4470AA_AS	ESC_HA7907AA_AS	cladeIII	cladeIV	between clade III and IV	96.5077	1349	1616
ESC_BA4470AA_AS	ESC_OA4998AA_AS	cladeIII	cladeIV	between clade III and IV	96.4829	1354	1616
ESC_BA4470AA_AS	ESC_FA7277AA_AS	cladeIII	cladeIV	between clade III and IV	96.4824	1330	1616
ESC_BA4470AA_AS	ESC_IA4424AA_AS	cladeIII	cladeIV	between clade III and IV	96.4808	1344	1616
ESC_BA4470AA_AS	ESC_FB1666AA_AS	cladeIII	cladeIV	between clade III and IV	96.4772	1352	1616
ESC_BA4470AA_AS	ESC_CB4417AA_AS	cladeIII	cladeIV	between clade III and IV	96.4735	1343	1616
ESC_BA4470AA_AS	ESC_IA7618AA_AS	cladeIII	cladeIV	between clade III and IV	96.4729	1323	1616
ESC_BA4470AA_AS	ESC_WA8946AA_AS	cladeIII	cladeIV	between clade III and IV	96.4623	1324	1616
ESC_BA4470AA_AS	ESC_BB2722AA_AS	cladeIII	cladeIV	between clade III and IV	96.4598	1338	1616
ESC_BA4470AA_AS	ESC_HA7922AA_AS	cladeIII	cladeIV	between clade III and IV	96.4584	1344	1616
ESC_BA4470AA_AS	ESC_QA4129AA_AS	cladeIII	cladeIV	between clade III and IV	96.4456	1249	1616
ESC_BA4470AA_AS	ESC_KA9969AA_AS	cladeIII	cladeIV	between clade III and IV	96.4446	1258	1616
ESC_BA4470AA_AS	ESC_VA9300AA_AS	cladeIII	cladeIV	between clade III and IV	96.4191	1389	1616
ESC_BA4470AA_AS	ESC_PA0675AA_AS	cladeIII	cladeIV	between clade III and IV	96.4164	1277	1616
ESC_BA4470AA_AS	ESC_ZA2814AA_AS	cladeIII	cladeIV	between clade III and IV	96.4108	1337	1616
ESC_BA4470AA_AS	ESC_HA1672AA_AS	cladeIII	cladeIV	between clade III and IV	96.4075	1345	1616
ESC_BA4470AA_AS	ESC_VA9495AA_AS	cladeIII	cladeIV	between clade III and IV	96.3816	1342	1616
ESC_BA4470AA_AS	ESC_OA4997AA_AS	cladeIII	cladeIV	between clade III and IV	96.3766	1185	1616
ESC_BA4470AA_AS	ESC_VA6178AA_AS	cladeIII	cladeIV	between clade III and IV	96.3716	1337	1616
ESC_BA4470AA_AS	ESC_PA0677AA_AS	cladeIII	cladeIV	between clade III and IV	96.3639	1271	1616
ESC_BA4470AA_AS	ESC_CA1941AA_AS	cladeIII	cladeIV	between clade III and IV	96.3602	1361	1616
ESC_BA4470AA_AS	ESC_BA0643AA_AS	cladeIII	cladeIV	between clade III and IV	96.3598	1361	1616
ESC_BA4470AA_AS	ESC_VA9337AA_AS	cladeIII	cladeIV	between clade III and IV	96.2286	1346	1616
ESC_BA4470AA_AS	ESC_CA5035AA_AS	cladeIII	cladeIV	between clade III and IV	96.0935	1181	1616
ESC_BA6997AA_AS	ESC_OA4995AA_AS	cladeIII	cladeIII	within clade III	99.7566	1259	1526
ESC_BA6997AA_AS	ESC_GA5165AA_AS	cladeIII	cladeIII	within clade III	99.7113	1345	1526
ESC_BA6997AA_AS	ESC_VA6004AA_AS	cladeIII	cladeIII	within clade III	99.61	1324	1526
ESC_BA6997AA_AS	ESC_HA8699AA_AS	cladeIII	cladeIII	within clade III	99.5726	1282	1526
ESC_BA6997AA_AS	ESC_BA3138AA_AS	cladeIII	cladeIII	within clade III	99.5614	1379	1526
ESC_BA6997AA_AS	ESC_RA4949AA_AS	cladeIII	cladeIII	within clade III	99.5066	1323	1526
ESC_BA6997AA_AS	ESC_QA4119AA_AS	cladeIII	cladeIII	within clade III	99.3883	1348	1526
ESC_BA6997AA_AS	ESC_CA0920AA_AS	cladeIII	cladeIII	within clade III	98.6784	1327	1526
ESC_BA6997AA_AS	ESC_BA9053AA_AS	cladeIII	cladeIII	within clade III	98.6579	1325	1526
ESC_BA6997AA_AS	ESC_RA4287AA_AS	cladeIII	cladeIII	within clade III	98.5377	1309	1526
ESC_BA6997AA_AS	ESC_ZA9222AA_AS	cladeIII	cladeIII	within clade III	98.5247	1314	1526
ESC_BA6997AA_AS	ESC_BA9635AA_AS	cladeIII	cladeIII	within clade III	98.5047	1307	1526
ESC_BA6997AA_AS	ESC_SA9306AA_AS	cladeIII	cladeIII	within clade III	98.4772	1325	1526
ESC_BA6997AA_AS	ESC_HA8762AA_AS	cladeIII	cladeIII	within clade III	98.469	1308	1526
ESC_BA6997AA_AS	ESC_CA5206AA_AS	cladeIII	cladeIII	within clade III	98.453	1309	1526
ESC_BA6997AA_AS	ESC_OA1826AA_AS	cladeIII	cladeIII	within clade III	98.4432	1313	1526
ESC_BA6997AA_AS	ESC_UA3700AA_AS	cladeIII	cladeIII	within clade III	98.4225	1312	1526
ESC_BA6997AA_AS	ESC_QA4128AA_AS	cladeIII	cladeIII	within clade III	98.3891	1326	1526
ESC_BA6997AA_AS	ESC_QA4124AA_AS	cladeIII	cladeIII	within clade III	98.3709	1323	1526
ESC_BA6997AA_AS	ESC_ZA5584AA_AS	cladeIII	cladeIII	within clade III	98.3583	1347	1526
ESC_BA6997AA_AS	ESC_WA2931AA_AS	cladeIII	cladeIII	within clade III	98.3571	1323	1526
ESC_BA6997AA_AS	ESC_BA8645AA_AS	cladeIII	cladeIII	within clade III	98.3499	1320	1526
ESC_BA6997AA_AS	ESC_QA4150AA_AS	cladeIII	cladeIII	within clade III	98.3491	1304	1526
ESC_BA6997AA_AS	ESC_CA4291AA_AS	cladeIII	cladeIII	within clade III	98.3434	1324	1526
ESC_BA6997AA_AS	ESC_YA9147AA_AS	cladeIII	cladeIII	within clade III	98.3424	1348	1526
ESC_BA6997AA_AS	ESC_OA4996AA_AS	cladeIII	cladeIII	within clade III	98.3374	1203	1526
ESC_BA6997AA_AS	ESC_CB7108AA_AS	cladeIII	cladeIII	within clade III	98.2002	1362	1526
ESC_BA6997AA_AS	ESC_CB7110AA_AS	cladeIII	cladeIII	within clade III	98.1748	1360	1526
ESC_BA6997AA_AS	ESC_BA4470AA_AS	cladeIII	cladeIII	within clade III	98.1402	1372	1526
ESC_BA6997AA_AS	ESC_CA4908AA_AS	cladeIII	cladeIII	within clade III	98.1289	1376	1526
ESC_BA6997AA_AS	ESC_OA0779AA_AS	cladeIII	cladeIII	within clade III	97.9711	1274	1526
ESC_BA6997AA_AS	ESC_ZA9224AA_AS	cladeIII	cladeIII	within clade III	97.8496	1312	1526
ESC_BA6997AA_AS	ESC_HA5975AA_AS	cladeIII	cladeIV	between clade III and IV	96.5627	1281	1526
ESC_BA6997AA_AS	ESC_ZA9220AA_AS	cladeIII	cladeIV	between clade III and IV	96.5286	1280	1526
ESC_BA6997AA_AS	ESC_XA6801AA_AS	cladeIII	cladeIV	between clade III and IV	96.5071	1291	1526
ESC_BA6997AA_AS	ESC_RA4290AA_AS	cladeIII	cladeIV	between clade III and IV	96.4955	1272	1526
ESC_BA6997AA_AS	ESC_YA9196AA_AS	cladeIII	cladeIV	between clade III and IV	96.4838	1288	1526
ESC_BA6997AA_AS	ESC_BB2860AA_AS	cladeIII	cladeIV	between clade III and IV	96.4662	1224	1526
ESC_BA6997AA_AS	ESC_FA7277AA_AS	cladeIII	cladeIV	between clade III and IV	96.4654	1270	1526
ESC_BA6997AA_AS	ESC_IA7618AA_AS	cladeIII	cladeIV	between clade III and IV	96.4595	1280	1526
ESC_BA6997AA_AS	ESC_WA8946AA_AS	cladeIII	cladeIV	between clade III and IV	96.4524	1265	1526
ESC_BA6997AA_AS	ESC_PA0675AA_AS	cladeIII	cladeIV	between clade III and IV	96.4298	1224	1526
ESC_BA6997AA_AS	ESC_CB4417AA_AS	cladeIII	cladeIV	between clade III and IV	96.4256	1277	1526
ESC_BA6997AA_AS	ESC_HA7907AA_AS	cladeIII	cladeIV	between clade III and IV	96.4167	1284	1526
ESC_BA6997AA_AS	ESC_QA4129AA_AS	cladeIII	cladeIV	between clade III and IV	96.4149	1222	1526
ESC_BA6997AA_AS	ESC_KA9969AA_AS	cladeIII	cladeIV	between clade III and IV	96.4095	1224	1526
ESC_BA6997AA_AS	ESC_IA3765AA_AS	cladeIII	cladeIV	between clade III and IV	96.4018	1293	1526
ESC_BA6997AA_AS	ESC_CA1941AA_AS	cladeIII	cladeIV	between clade III and IV	96.3939	1292	1526
ESC_BA6997AA_AS	ESC_HA1672AA_AS	cladeIII	cladeIV	between clade III and IV	96.3927	1278	1526
ESC_BA6997AA_AS	ESC_BA0643AA_AS	cladeIII	cladeIV	between clade III and IV	96.3925	1290	1526
ESC_BA6997AA_AS	ESC_BB2722AA_AS	cladeIII	cladeIV	between clade III and IV	96.392	1290	1526
ESC_BA6997AA_AS	ESC_IA3766AA_AS	cladeIII	cladeIV	between clade III and IV	96.3863	1297	1526
ESC_BA6997AA_AS	ESC_ZA2814AA_AS	cladeIII	cladeIV	between clade III and IV	96.3845	1288	1526
ESC_BA6997AA_AS	ESC_OA4998AA_AS	cladeIII	cladeIV	between clade III and IV	96.3837	1283	1526
ESC_BA6997AA_AS	ESC_FB1666AA_AS	cladeIII	cladeIV	between clade III and IV	96.3816	1296	1526
ESC_BA6997AA_AS	ESC_PA0677AA_AS	cladeIII	cladeIV	between clade III and IV	96.3782	1216	1526
ESC_BA6997AA_AS	ESC_HA7922AA_AS	cladeIII	cladeIV	between clade III and IV	96.3611	1280	1526
ESC_BA6997AA_AS	ESC_VA9300AA_AS	cladeIII	cladeIV	between clade III and IV	96.3398	1347	1526
ESC_BA6997AA_AS	ESC_OA4997AA_AS	cladeIII	cladeIV	between clade III and IV	96.334	1147	1526
ESC_BA6997AA_AS	ESC_VA9495AA_AS	cladeIII	cladeIV	between clade III and IV	96.3311	1301	1526
ESC_BA6997AA_AS	ESC_VA6178AA_AS	cladeIII	cladeIV	between clade III and IV	96.31	1289	1526
ESC_BA6997AA_AS	ESC_IA4424AA_AS	cladeIII	cladeIV	between clade III and IV	96.3032	1283	1526
ESC_BA6997AA_AS	ESC_VA9337AA_AS	cladeIII	cladeIV	between clade III and IV	96.2033	1285	1526
ESC_BA6997AA_AS	ESC_CA5035AA_AS	cladeIII	cladeIV	between clade III and IV	96.0669	1120	1526
ESC_BA8645AA_AS	ESC_OA1826AA_AS	cladeIII	cladeIII	within clade III	98.946	1385	1515
ESC_BA8645AA_AS	ESC_RA4287AA_AS	cladeIII	cladeIII	within clade III	98.9351	1366	1515
ESC_BA8645AA_AS	ESC_QA4150AA_AS	cladeIII	cladeIII	within clade III	98.9321	1375	1515
ESC_BA8645AA_AS	ESC_UA3700AA_AS	cladeIII	cladeIII	within clade III	98.932	1370	1515
ESC_BA8645AA_AS	ESC_ZA9222AA_AS	cladeIII	cladeIII	within clade III	98.9091	1391	1515
ESC_BA8645AA_AS	ESC_SA9306AA_AS	cladeIII	cladeIII	within clade III	98.9013	1393	1515
ESC_BA8645AA_AS	ESC_ZA5584AA_AS	cladeIII	cladeIII	within clade III	98.8789	1415	1515
ESC_BA8645AA_AS	ESC_YA9147AA_AS	cladeIII	cladeIII	within clade III	98.8701	1414	1515
ESC_BA8645AA_AS	ESC_CB7110AA_AS	cladeIII	cladeIII	within clade III	98.8652	1437	1515
ESC_BA8645AA_AS	ESC_HA8762AA_AS	cladeIII	cladeIII	within clade III	98.8612	1376	1515
ESC_BA8645AA_AS	ESC_QA4128AA_AS	cladeIII	cladeIII	within clade III	98.86	1402	1515
ESC_BA8645AA_AS	ESC_CA4291AA_AS	cladeIII	cladeIII	within clade III	98.8592	1390	1515
ESC_BA8645AA_AS	ESC_QA4124AA_AS	cladeIII	cladeIII	within clade III	98.8563	1417	1515
ESC_BA8645AA_AS	ESC_WA2931AA_AS	cladeIII	cladeIII	within clade III	98.8467	1414	1515
ESC_BA8645AA_AS	ESC_CB7108AA_AS	cladeIII	cladeIII	within clade III	98.8466	1443	1515
ESC_BA8645AA_AS	ESC_CA4908AA_AS	cladeIII	cladeIII	within clade III	98.829	1399	1515
ESC_BA8645AA_AS	ESC_BA4470AA_AS	cladeIII	cladeIII	within clade III	98.8126	1401	1515
ESC_BA8645AA_AS	ESC_OA4996AA_AS	cladeIII	cladeIII	within clade III	98.7954	1252	1515
ESC_BA8645AA_AS	ESC_GA5165AA_AS	cladeIII	cladeIII	within clade III	98.6086	1381	1515
ESC_BA8645AA_AS	ESC_CA0920AA_AS	cladeIII	cladeIII	within clade III	98.5724	1359	1515
ESC_BA8645AA_AS	ESC_BA9053AA_AS	cladeIII	cladeIII	within clade III	98.5586	1356	1515
ESC_BA8645AA_AS	ESC_VA6004AA_AS	cladeIII	cladeIII	within clade III	98.5385	1371	1515
ESC_BA8645AA_AS	ESC_RA4949AA_AS	cladeIII	cladeIII	within clade III	98.487	1339	1515
ESC_BA8645AA_AS	ESC_QA4119AA_AS	cladeIII	cladeIII	within clade III	98.4784	1368	1515
ESC_BA8645AA_AS	ESC_HA8699AA_AS	cladeIII	cladeIII	within clade III	98.463	1319	1515
ESC_BA8645AA_AS	ESC_BA9635AA_AS	cladeIII	cladeIII	within clade III	98.4546	1378	1515
ESC_BA8645AA_AS	ESC_BA3138AA_AS	cladeIII	cladeIII	within clade III	98.4535	1317	1515
ESC_BA8645AA_AS	ESC_BA6997AA_AS	cladeIII	cladeIII	within clade III	98.4089	1313	1515
ESC_BA8645AA_AS	ESC_CA5206AA_AS	cladeIII	cladeIII	within clade III	98.402	1367	1515
ESC_BA8645AA_AS	ESC_OA4995AA_AS	cladeIII	cladeIII	within clade III	98.3448	1172	1515
ESC_BA8645AA_AS	ESC_OA0779AA_AS	cladeIII	cladeIII	within clade III	98.0321	1331	1515
ESC_BA8645AA_AS	ESC_ZA9224AA_AS	cladeIII	cladeIII	within clade III	98.0031	1368	1515
ESC_BA8645AA_AS	ESC_HA5975AA_AS	cladeIII	cladeIV	between clade III and IV	96.6845	1344	1515
ESC_BA8645AA_AS	ESC_XA6801AA_AS	cladeIII	cladeIV	between clade III and IV	96.6807	1346	1515
ESC_BA8645AA_AS	ESC_YA9196AA_AS	cladeIII	cladeIV	between clade III and IV	96.6631	1374	1515
ESC_BA8645AA_AS	ESC_ZA9220AA_AS	cladeIII	cladeIV	between clade III and IV	96.6611	1353	1515
ESC_BA8645AA_AS	ESC_RA4290AA_AS	cladeIII	cladeIV	between clade III and IV	96.6537	1348	1515
ESC_BA8645AA_AS	ESC_BB2860AA_AS	cladeIII	cladeIV	between clade III and IV	96.6314	1285	1515
ESC_BA8645AA_AS	ESC_ZA2814AA_AS	cladeIII	cladeIV	between clade III and IV	96.6244	1349	1515
ESC_BA8645AA_AS	ESC_HA7907AA_AS	cladeIII	cladeIV	between clade III and IV	96.6139	1374	1515
ESC_BA8645AA_AS	ESC_WA8946AA_AS	cladeIII	cladeIV	between clade III and IV	96.6092	1318	1515
ESC_BA8645AA_AS	ESC_IA3765AA_AS	cladeIII	cladeIV	between clade III and IV	96.5841	1374	1515
ESC_BA8645AA_AS	ESC_HA1672AA_AS	cladeIII	cladeIV	between clade III and IV	96.5816	1336	1515
ESC_BA8645AA_AS	ESC_OA4998AA_AS	cladeIII	cladeIV	between clade III and IV	96.5815	1350	1515
ESC_BA8645AA_AS	ESC_CB4417AA_AS	cladeIII	cladeIV	between clade III and IV	96.5808	1362	1515
ESC_BA8645AA_AS	ESC_IA3766AA_AS	cladeIII	cladeIV	between clade III and IV	96.5724	1376	1515
ESC_BA8645AA_AS	ESC_VA9495AA_AS	cladeIII	cladeIV	between clade III and IV	96.5686	1349	1515
ESC_BA8645AA_AS	ESC_FA7277AA_AS	cladeIII	cladeIV	between clade III and IV	96.5622	1346	1515
ESC_BA8645AA_AS	ESC_IA7618AA_AS	cladeIII	cladeIV	between clade III and IV	96.5584	1360	1515
ESC_BA8645AA_AS	ESC_BB2722AA_AS	cladeIII	cladeIV	between clade III and IV	96.5572	1340	1515
ESC_BA8645AA_AS	ESC_KA9969AA_AS	cladeIII	cladeIV	between clade III and IV	96.5564	1236	1515
ESC_BA8645AA_AS	ESC_PA0677AA_AS	cladeIII	cladeIV	between clade III and IV	96.5553	1267	1515
ESC_BA8645AA_AS	ESC_VA6178AA_AS	cladeIII	cladeIV	between clade III and IV	96.5547	1338	1515
ESC_BA8645AA_AS	ESC_VA9300AA_AS	cladeIII	cladeIV	between clade III and IV	96.5509	1341	1515
ESC_BA8645AA_AS	ESC_FB1666AA_AS	cladeIII	cladeIV	between clade III and IV	96.549	1362	1515
ESC_BA8645AA_AS	ESC_HA7922AA_AS	cladeIII	cladeIV	between clade III and IV	96.5448	1342	1515
ESC_BA8645AA_AS	ESC_PA0675AA_AS	cladeIII	cladeIV	between clade III and IV	96.5372	1275	1515
ESC_BA8645AA_AS	ESC_QA4129AA_AS	cladeIII	cladeIV	between clade III and IV	96.5371	1237	1515
ESC_BA8645AA_AS	ESC_OA4997AA_AS	cladeIII	cladeIV	between clade III and IV	96.5351	1166	1515
ESC_BA8645AA_AS	ESC_CA1941AA_AS	cladeIII	cladeIV	between clade III and IV	96.5315	1374	1515
ESC_BA8645AA_AS	ESC_BA0643AA_AS	cladeIII	cladeIV	between clade III and IV	96.5156	1377	1515
ESC_BA8645AA_AS	ESC_IA4424AA_AS	cladeIII	cladeIV	between clade III and IV	96.4954	1371	1515
ESC_BA8645AA_AS	ESC_VA9337AA_AS	cladeIII	cladeIV	between clade III and IV	96.4671	1344	1515
ESC_BA8645AA_AS	ESC_CA5035AA_AS	cladeIII	cladeIV	between clade III and IV	96.1555	1160	1515
ESC_BA9053AA_AS	ESC_CA0920AA_AS	cladeIII	cladeIII	within clade III	99.9936	1451	1453
ESC_BA9053AA_AS	ESC_GA5165AA_AS	cladeIII	cladeIII	within clade III	98.8549	1381	1453
ESC_BA9053AA_AS	ESC_HA8699AA_AS	cladeIII	cladeIII	within clade III	98.8322	1277	1453
ESC_BA9053AA_AS	ESC_VA6004AA_AS	cladeIII	cladeIII	within clade III	98.8189	1350	1453
ESC_BA9053AA_AS	ESC_QA4119AA_AS	cladeIII	cladeIII	within clade III	98.8106	1347	1453
ESC_BA9053AA_AS	ESC_RA4949AA_AS	cladeIII	cladeIII	within clade III	98.7959	1339	1453
ESC_BA9053AA_AS	ESC_BA3138AA_AS	cladeIII	cladeIII	within clade III	98.7916	1305	1453
ESC_BA9053AA_AS	ESC_BA6997AA_AS	cladeIII	cladeIII	within clade III	98.7206	1314	1453
ESC_BA9053AA_AS	ESC_OA4995AA_AS	cladeIII	cladeIII	within clade III	98.6886	1168	1453
ESC_BA9053AA_AS	ESC_ZA9222AA_AS	cladeIII	cladeIII	within clade III	98.6212	1375	1453
ESC_BA9053AA_AS	ESC_CA5206AA_AS	cladeIII	cladeIII	within clade III	98.6082	1373	1453
ESC_BA9053AA_AS	ESC_QA4128AA_AS	cladeIII	cladeIII	within clade III	98.6011	1364	1453
ESC_BA9053AA_AS	ESC_OA1826AA_AS	cladeIII	cladeIII	within clade III	98.5913	1362	1453
ESC_BA9053AA_AS	ESC_HA8762AA_AS	cladeIII	cladeIII	within clade III	98.5913	1357	1453
ESC_BA9053AA_AS	ESC_SA9306AA_AS	cladeIII	cladeIII	within clade III	98.5891	1375	1453
ESC_BA9053AA_AS	ESC_RA4287AA_AS	cladeIII	cladeIII	within clade III	98.5809	1363	1453
ESC_BA9053AA_AS	ESC_BA9635AA_AS	cladeIII	cladeIII	within clade III	98.5766	1381	1453
ESC_BA9053AA_AS	ESC_ZA5584AA_AS	cladeIII	cladeIII	within clade III	98.5651	1354	1453
ESC_BA9053AA_AS	ESC_CB7108AA_AS	cladeIII	cladeIII	within clade III	98.5403	1370	1453
ESC_BA9053AA_AS	ESC_BA8645AA_AS	cladeIII	cladeIII	within clade III	98.5318	1357	1453
ESC_BA9053AA_AS	ESC_YA9147AA_AS	cladeIII	cladeIII	within clade III	98.5316	1359	1453
ESC_BA9053AA_AS	ESC_CB7110AA_AS	cladeIII	cladeIII	within clade III	98.5313	1366	1453
ESC_BA9053AA_AS	ESC_QA4150AA_AS	cladeIII	cladeIII	within clade III	98.5238	1341	1453
ESC_BA9053AA_AS	ESC_WA2931AA_AS	cladeIII	cladeIII	within clade III	98.5123	1364	1453
ESC_BA9053AA_AS	ESC_UA3700AA_AS	cladeIII	cladeIII	within clade III	98.5082	1364	1453
ESC_BA9053AA_AS	ESC_CA4291AA_AS	cladeIII	cladeIII	within clade III	98.5072	1363	1453
ESC_BA9053AA_AS	ESC_QA4124AA_AS	cladeIII	cladeIII	within clade III	98.4801	1371	1453
ESC_BA9053AA_AS	ESC_OA4996AA_AS	cladeIII	cladeIII	within clade III	98.4375	1227	1453
ESC_BA9053AA_AS	ESC_BA4470AA_AS	cladeIII	cladeIII	within clade III	98.4278	1369	1453
ESC_BA9053AA_AS	ESC_CA4908AA_AS	cladeIII	cladeIII	within clade III	98.4276	1368	1453
ESC_BA9053AA_AS	ESC_OA0779AA_AS	cladeIII	cladeIII	within clade III	98.0296	1334	1453
ESC_BA9053AA_AS	ESC_ZA9224AA_AS	cladeIII	cladeIII	within clade III	97.9572	1360	1453
ESC_BA9053AA_AS	ESC_RA4290AA_AS	cladeIII	cladeIV	between clade III and IV	96.6231	1334	1453
ESC_BA9053AA_AS	ESC_ZA9220AA_AS	cladeIII	cladeIV	between clade III and IV	96.6024	1338	1453
ESC_BA9053AA_AS	ESC_XA6801AA_AS	cladeIII	cladeIV	between clade III and IV	96.6014	1353	1453
ESC_BA9053AA_AS	ESC_IA3766AA_AS	cladeIII	cladeIV	between clade III and IV	96.5913	1351	1453
ESC_BA9053AA_AS	ESC_IA3765AA_AS	cladeIII	cladeIV	between clade III and IV	96.588	1349	1453
ESC_BA9053AA_AS	ESC_QA4129AA_AS	cladeIII	cladeIV	between clade III and IV	96.5866	1229	1453
ESC_BA9053AA_AS	ESC_HA5975AA_AS	cladeIII	cladeIV	between clade III and IV	96.5846	1351	1453
ESC_BA9053AA_AS	ESC_CB4417AA_AS	cladeIII	cladeIV	between clade III and IV	96.5799	1340	1453
ESC_BA9053AA_AS	ESC_IA7618AA_AS	cladeIII	cladeIV	between clade III and IV	96.5774	1322	1453
ESC_BA9053AA_AS	ESC_FA7277AA_AS	cladeIII	cladeIV	between clade III and IV	96.5744	1321	1453
ESC_BA9053AA_AS	ESC_BB2860AA_AS	cladeIII	cladeIV	between clade III and IV	96.5732	1272	1453
ESC_BA9053AA_AS	ESC_KA9969AA_AS	cladeIII	cladeIV	between clade III and IV	96.5683	1225	1453
ESC_BA9053AA_AS	ESC_ZA2814AA_AS	cladeIII	cladeIV	between clade III and IV	96.556	1315	1453
ESC_BA9053AA_AS	ESC_IA4424AA_AS	cladeIII	cladeIV	between clade III and IV	96.5525	1322	1453
ESC_BA9053AA_AS	ESC_OA4998AA_AS	cladeIII	cladeIV	between clade III and IV	96.5397	1341	1453
ESC_BA9053AA_AS	ESC_PA0675AA_AS	cladeIII	cladeIV	between clade III and IV	96.5319	1254	1453
ESC_BA9053AA_AS	ESC_YA9196AA_AS	cladeIII	cladeIV	between clade III and IV	96.5229	1326	1453
ESC_BA9053AA_AS	ESC_VA9300AA_AS	cladeIII	cladeIV	between clade III and IV	96.5201	1329	1453
ESC_BA9053AA_AS	ESC_BB2722AA_AS	cladeIII	cladeIV	between clade III and IV	96.5194	1314	1453
ESC_BA9053AA_AS	ESC_HA1672AA_AS	cladeIII	cladeIV	between clade III and IV	96.5172	1323	1453
ESC_BA9053AA_AS	ESC_FB1666AA_AS	cladeIII	cladeIV	between clade III and IV	96.5146	1341	1453
ESC_BA9053AA_AS	ESC_WA8946AA_AS	cladeIII	cladeIV	between clade III and IV	96.513	1307	1453
ESC_BA9053AA_AS	ESC_BA0643AA_AS	cladeIII	cladeIV	between clade III and IV	96.5054	1323	1453
ESC_BA9053AA_AS	ESC_CA1941AA_AS	cladeIII	cladeIV	between clade III and IV	96.5039	1329	1453
ESC_BA9053AA_AS	ESC_HA7907AA_AS	cladeIII	cladeIV	between clade III and IV	96.4994	1338	1453
ESC_BA9053AA_AS	ESC_VA6178AA_AS	cladeIII	cladeIV	between clade III and IV	96.4969	1312	1453
ESC_BA9053AA_AS	ESC_VA9495AA_AS	cladeIII	cladeIV	between clade III and IV	96.4889	1328	1453
ESC_BA9053AA_AS	ESC_PA0677AA_AS	cladeIII	cladeIV	between clade III and IV	96.4816	1252	1453
ESC_BA9053AA_AS	ESC_OA4997AA_AS	cladeIII	cladeIV	between clade III and IV	96.4815	1158	1453
ESC_BA9053AA_AS	ESC_HA7922AA_AS	cladeIII	cladeIV	between clade III and IV	96.4599	1323	1453
ESC_BA9053AA_AS	ESC_VA9337AA_AS	cladeIII	cladeIV	between clade III and IV	96.4527	1321	1453
ESC_BA9053AA_AS	ESC_CA5035AA_AS	cladeIII	cladeIV	between clade III and IV	96.3547	1153	1453
ESC_BA9635AA_AS	ESC_CA5206AA_AS	cladeIII	cladeIII	within clade III	99.8887	1410	1462
ESC_BA9635AA_AS	ESC_BA9053AA_AS	cladeIII	cladeIII	within clade III	98.634	1370	1462
ESC_BA9635AA_AS	ESC_CA0920AA_AS	cladeIII	cladeIII	within clade III	98.6322	1378	1462
ESC_BA9635AA_AS	ESC_QA4119AA_AS	cladeIII	cladeIII	within clade III	98.622	1333	1462
ESC_BA9635AA_AS	ESC_HA8699AA_AS	cladeIII	cladeIII	within clade III	98.6018	1296	1462
ESC_BA9635AA_AS	ESC_BA3138AA_AS	cladeIII	cladeIII	within clade III	98.5665	1292	1462
ESC_BA9635AA_AS	ESC_GA5165AA_AS	cladeIII	cladeIII	within clade III	98.562	1393	1462
ESC_BA9635AA_AS	ESC_VA6004AA_AS	cladeIII	cladeIII	within clade III	98.5565	1365	1462
ESC_BA9635AA_AS	ESC_RA4949AA_AS	cladeIII	cladeIII	within clade III	98.5461	1330	1462
ESC_BA9635AA_AS	ESC_BA6997AA_AS	cladeIII	cladeIII	within clade III	98.536	1299	1462
ESC_BA9635AA_AS	ESC_ZA9222AA_AS	cladeIII	cladeIII	within clade III	98.4993	1396	1462
ESC_BA9635AA_AS	ESC_RA4287AA_AS	cladeIII	cladeIII	within clade III	98.4819	1380	1462
ESC_BA9635AA_AS	ESC_SA9306AA_AS	cladeIII	cladeIII	within clade III	98.4757	1398	1462
ESC_BA9635AA_AS	ESC_QA4128AA_AS	cladeIII	cladeIII	within clade III	98.4736	1387	1462
ESC_BA9635AA_AS	ESC_HA8762AA_AS	cladeIII	cladeIII	within clade III	98.4604	1365	1462
ESC_BA9635AA_AS	ESC_OA4995AA_AS	cladeIII	cladeIII	within clade III	98.4543	1167	1462
ESC_BA9635AA_AS	ESC_OA1826AA_AS	cladeIII	cladeIII	within clade III	98.4451	1372	1462
ESC_BA9635AA_AS	ESC_UA3700AA_AS	cladeIII	cladeIII	within clade III	98.4359	1358	1462
ESC_BA9635AA_AS	ESC_QA4150AA_AS	cladeIII	cladeIII	within clade III	98.4301	1339	1462
ESC_BA9635AA_AS	ESC_CA4291AA_AS	cladeIII	cladeIII	within clade III	98.4292	1359	1462
ESC_BA9635AA_AS	ESC_QA4124AA_AS	cladeIII	cladeIII	within clade III	98.4236	1381	1462
ESC_BA9635AA_AS	ESC_WA2931AA_AS	cladeIII	cladeIII	within clade III	98.4218	1379	1462
ESC_BA9635AA_AS	ESC_CB7108AA_AS	cladeIII	cladeIII	within clade III	98.4035	1377	1462
ESC_BA9635AA_AS	ESC_BA4470AA_AS	cladeIII	cladeIII	within clade III	98.4034	1364	1462
ESC_BA9635AA_AS	ESC_BA8645AA_AS	cladeIII	cladeIII	within clade III	98.3979	1381	1462
ESC_BA9635AA_AS	ESC_CA4908AA_AS	cladeIII	cladeIII	within clade III	98.3916	1364	1462
ESC_BA9635AA_AS	ESC_YA9147AA_AS	cladeIII	cladeIII	within clade III	98.3854	1365	1462
ESC_BA9635AA_AS	ESC_ZA5584AA_AS	cladeIII	cladeIII	within clade III	98.3849	1366	1462
ESC_BA9635AA_AS	ESC_OA4996AA_AS	cladeIII	cladeIII	within clade III	98.3642	1239	1462
ESC_BA9635AA_AS	ESC_CB7110AA_AS	cladeIII	cladeIII	within clade III	98.3612	1374	1462
ESC_BA9635AA_AS	ESC_OA0779AA_AS	cladeIII	cladeIII	within clade III	98.2368	1342	1462
ESC_BA9635AA_AS	ESC_ZA9224AA_AS	cladeIII	cladeIII	within clade III	98.2019	1364	1462
ESC_BA9635AA_AS	ESC_XA6801AA_AS	cladeIII	cladeIV	between clade III and IV	96.6479	1354	1462
ESC_BA9635AA_AS	ESC_RA4290AA_AS	cladeIII	cladeIV	between clade III and IV	96.6297	1343	1462
ESC_BA9635AA_AS	ESC_FB1666AA_AS	cladeIII	cladeIV	between clade III and IV	96.6217	1340	1462
ESC_BA9635AA_AS	ESC_HA5975AA_AS	cladeIII	cladeIV	between clade III and IV	96.6216	1365	1462
ESC_BA9635AA_AS	ESC_YA9196AA_AS	cladeIII	cladeIV	between clade III and IV	96.6125	1338	1462
ESC_BA9635AA_AS	ESC_ZA9220AA_AS	cladeIII	cladeIV	between clade III and IV	96.6123	1359	1462
ESC_BA9635AA_AS	ESC_CB4417AA_AS	cladeIII	cladeIV	between clade III and IV	96.6012	1359	1462
ESC_BA9635AA_AS	ESC_IA3765AA_AS	cladeIII	cladeIV	between clade III and IV	96.5955	1352	1462
ESC_BA9635AA_AS	ESC_IA3766AA_AS	cladeIII	cladeIV	between clade III and IV	96.5939	1352	1462
ESC_BA9635AA_AS	ESC_BB2860AA_AS	cladeIII	cladeIV	between clade III and IV	96.5868	1277	1462
ESC_BA9635AA_AS	ESC_HA7922AA_AS	cladeIII	cladeIV	between clade III and IV	96.585	1332	1462
ESC_BA9635AA_AS	ESC_ZA2814AA_AS	cladeIII	cladeIV	between clade III and IV	96.5827	1313	1462
ESC_BA9635AA_AS	ESC_PA0675AA_AS	cladeIII	cladeIV	between clade III and IV	96.5753	1255	1462
ESC_BA9635AA_AS	ESC_KA9969AA_AS	cladeIII	cladeIV	between clade III and IV	96.5686	1225	1462
ESC_BA9635AA_AS	ESC_IA7618AA_AS	cladeIII	cladeIV	between clade III and IV	96.5508	1327	1462
ESC_BA9635AA_AS	ESC_HA1672AA_AS	cladeIII	cladeIV	between clade III and IV	96.5463	1330	1462
ESC_BA9635AA_AS	ESC_HA7907AA_AS	cladeIII	cladeIV	between clade III and IV	96.5459	1354	1462
ESC_BA9635AA_AS	ESC_QA4129AA_AS	cladeIII	cladeIV	between clade III and IV	96.5405	1230	1462
ESC_BA9635AA_AS	ESC_IA4424AA_AS	cladeIII	cladeIV	between clade III and IV	96.5383	1333	1462
ESC_BA9635AA_AS	ESC_VA9300AA_AS	cladeIII	cladeIV	between clade III and IV	96.5373	1334	1462
ESC_BA9635AA_AS	ESC_BB2722AA_AS	cladeIII	cladeIV	between clade III and IV	96.5294	1325	1462
ESC_BA9635AA_AS	ESC_FA7277AA_AS	cladeIII	cladeIV	between clade III and IV	96.5291	1328	1462
ESC_BA9635AA_AS	ESC_BA0643AA_AS	cladeIII	cladeIV	between clade III and IV	96.5255	1332	1462
ESC_BA9635AA_AS	ESC_VA6178AA_AS	cladeIII	cladeIV	between clade III and IV	96.5254	1317	1462
ESC_BA9635AA_AS	ESC_VA9495AA_AS	cladeIII	cladeIV	between clade III and IV	96.5238	1324	1462
ESC_BA9635AA_AS	ESC_WA8946AA_AS	cladeIII	cladeIV	between clade III and IV	96.5219	1325	1462
ESC_BA9635AA_AS	ESC_PA0677AA_AS	cladeIII	cladeIV	between clade III and IV	96.5125	1244	1462
ESC_BA9635AA_AS	ESC_OA4997AA_AS	cladeIII	cladeIV	between clade III and IV	96.489	1168	1462
ESC_BA9635AA_AS	ESC_OA4998AA_AS	cladeIII	cladeIV	between clade III and IV	96.4853	1357	1462
ESC_BA9635AA_AS	ESC_CA1941AA_AS	cladeIII	cladeIV	between clade III and IV	96.4828	1339	1462
ESC_BA9635AA_AS	ESC_VA9337AA_AS	cladeIII	cladeIV	between clade III and IV	96.4342	1319	1462
ESC_BA9635AA_AS	ESC_CA5035AA_AS	cladeIII	cladeIV	between clade III and IV	96.3031	1178	1462
ESC_BB2722AA_AS	ESC_FB1666AA_AS	cladeIV	cladeIV	within clade IV	99.0023	1438	1495
ESC_BB2722AA_AS	ESC_IA7618AA_AS	cladeIV	cladeIV	within clade IV	98.9897	1356	1495
ESC_BB2722AA_AS	ESC_RA4290AA_AS	cladeIV	cladeIV	within clade IV	98.9891	1359	1495
ESC_BB2722AA_AS	ESC_ZA9220AA_AS	cladeIV	cladeIV	within clade IV	98.9799	1365	1495
ESC_BB2722AA_AS	ESC_HA5975AA_AS	cladeIV	cladeIV	within clade IV	98.9796	1362	1495
ESC_BB2722AA_AS	ESC_VA9495AA_AS	cladeIV	cladeIV	within clade IV	98.9793	1389	1495
ESC_BB2722AA_AS	ESC_XA6801AA_AS	cladeIV	cladeIV	within clade IV	98.9749	1365	1495
ESC_BB2722AA_AS	ESC_FA7277AA_AS	cladeIV	cladeIV	within clade IV	98.9714	1357	1495
ESC_BB2722AA_AS	ESC_WA8946AA_AS	cladeIV	cladeIV	within clade IV	98.9658	1348	1495
ESC_BB2722AA_AS	ESC_VA6178AA_AS	cladeIV	cladeIV	within clade IV	98.9566	1399	1495
ESC_BB2722AA_AS	ESC_BB2860AA_AS	cladeIV	cladeIV	within clade IV	98.954	1327	1495
ESC_BB2722AA_AS	ESC_KA9969AA_AS	cladeIV	cladeIV	within clade IV	98.931	1248	1495
ESC_BB2722AA_AS	ESC_QA4129AA_AS	cladeIV	cladeIV	within clade IV	98.9212	1261	1495
ESC_BB2722AA_AS	ESC_CB4417AA_AS	cladeIV	cladeIV	within clade IV	98.9115	1380	1495
ESC_BB2722AA_AS	ESC_ZA2814AA_AS	cladeIV	cladeIV	within clade IV	98.9089	1411	1495
ESC_BB2722AA_AS	ESC_YA9196AA_AS	cladeIV	cladeIV	within clade IV	98.9021	1400	1495
ESC_BB2722AA_AS	ESC_HA1672AA_AS	cladeIV	cladeIV	within clade IV	98.8957	1370	1495
ESC_BB2722AA_AS	ESC_VA9337AA_AS	cladeIV	cladeIV	within clade IV	98.876	1400	1495
ESC_BB2722AA_AS	ESC_HA7922AA_AS	cladeIV	cladeIV	within clade IV	98.8749	1402	1495
ESC_BB2722AA_AS	ESC_PA0675AA_AS	cladeIV	cladeIV	within clade IV	98.8744	1301	1495
ESC_BB2722AA_AS	ESC_OA4998AA_AS	cladeIV	cladeIV	within clade IV	98.8686	1365	1495
ESC_BB2722AA_AS	ESC_VA9300AA_AS	cladeIV	cladeIV	within clade IV	98.8664	1360	1495
ESC_BB2722AA_AS	ESC_HA7907AA_AS	cladeIV	cladeIV	within clade IV	98.8655	1380	1495
ESC_BB2722AA_AS	ESC_BA0643AA_AS	cladeIV	cladeIV	within clade IV	98.8513	1409	1495
ESC_BB2722AA_AS	ESC_PA0677AA_AS	cladeIV	cladeIV	within clade IV	98.85	1301	1495
ESC_BB2722AA_AS	ESC_CA1941AA_AS	cladeIV	cladeIV	within clade IV	98.8448	1414	1495
ESC_BB2722AA_AS	ESC_IA4424AA_AS	cladeIV	cladeIV	within clade IV	98.8322	1369	1495
ESC_BB2722AA_AS	ESC_IA3766AA_AS	cladeIV	cladeIV	within clade IV	98.8309	1390	1495
ESC_BB2722AA_AS	ESC_IA3765AA_AS	cladeIV	cladeIV	within clade IV	98.8299	1389	1495
ESC_BB2722AA_AS	ESC_OA4997AA_AS	cladeIV	cladeIV	within clade IV	98.8274	1193	1495
ESC_BB2722AA_AS	ESC_CA5035AA_AS	cladeIV	cladeIV	within clade IV	98.6464	1187	1495
ESC_BB2722AA_AS	ESC_OA0779AA_AS	cladeIV	cladeIII	between clade III and IV	96.6834	1322	1495
ESC_BB2722AA_AS	ESC_ZA9222AA_AS	cladeIV	cladeIII	between clade III and IV	96.5971	1349	1495
ESC_BB2722AA_AS	ESC_OA1826AA_AS	cladeIV	cladeIII	between clade III and IV	96.5899	1323	1495
ESC_BB2722AA_AS	ESC_ZA9224AA_AS	cladeIV	cladeIII	between clade III and IV	96.5885	1358	1495
ESC_BB2722AA_AS	ESC_YA9147AA_AS	cladeIV	cladeIII	between clade III and IV	96.5836	1342	1495
ESC_BB2722AA_AS	ESC_SA9306AA_AS	cladeIV	cladeIII	between clade III and IV	96.5692	1360	1495
ESC_BB2722AA_AS	ESC_CA5206AA_AS	cladeIV	cladeIII	between clade III and IV	96.5675	1323	1495
ESC_BB2722AA_AS	ESC_QA4128AA_AS	cladeIV	cladeIII	between clade III and IV	96.5618	1363	1495
ESC_BB2722AA_AS	ESC_RA4287AA_AS	cladeIV	cladeIII	between clade III and IV	96.5609	1347	1495
ESC_BB2722AA_AS	ESC_ZA5584AA_AS	cladeIV	cladeIII	between clade III and IV	96.5604	1347	1495
ESC_BB2722AA_AS	ESC_GA5165AA_AS	cladeIV	cladeIII	between clade III and IV	96.5599	1351	1495
ESC_BB2722AA_AS	ESC_BA9635AA_AS	cladeIV	cladeIII	between clade III and IV	96.5384	1333	1495
ESC_BB2722AA_AS	ESC_QA4150AA_AS	cladeIV	cladeIII	between clade III and IV	96.5317	1317	1495
ESC_BB2722AA_AS	ESC_HA8762AA_AS	cladeIV	cladeIII	between clade III and IV	96.5294	1324	1495
ESC_BB2722AA_AS	ESC_CA0920AA_AS	cladeIV	cladeIII	between clade III and IV	96.5083	1329	1495
ESC_BB2722AA_AS	ESC_VA6004AA_AS	cladeIV	cladeIII	between clade III and IV	96.5077	1334	1495
ESC_BB2722AA_AS	ESC_BA4470AA_AS	cladeIV	cladeIII	between clade III and IV	96.5042	1345	1495
ESC_BB2722AA_AS	ESC_UA3700AA_AS	cladeIV	cladeIII	between clade III and IV	96.5032	1352	1495
ESC_BB2722AA_AS	ESC_CA4908AA_AS	cladeIV	cladeIII	between clade III and IV	96.5028	1345	1495
ESC_BB2722AA_AS	ESC_QA4124AA_AS	cladeIV	cladeIII	between clade III and IV	96.5025	1340	1495
ESC_BB2722AA_AS	ESC_WA2931AA_AS	cladeIV	cladeIII	between clade III and IV	96.4923	1339	1495
ESC_BB2722AA_AS	ESC_HA8699AA_AS	cladeIV	cladeIII	between clade III and IV	96.4915	1271	1495
ESC_BB2722AA_AS	ESC_RA4949AA_AS	cladeIV	cladeIII	between clade III and IV	96.4895	1303	1495
ESC_BB2722AA_AS	ESC_BA9053AA_AS	cladeIV	cladeIII	between clade III and IV	96.4892	1327	1495
ESC_BB2722AA_AS	ESC_BA8645AA_AS	cladeIV	cladeIII	between clade III and IV	96.488	1346	1495
ESC_BB2722AA_AS	ESC_CB7108AA_AS	cladeIV	cladeIII	between clade III and IV	96.4705	1356	1495
ESC_BB2722AA_AS	ESC_OA4996AA_AS	cladeIV	cladeIII	between clade III and IV	96.4659	1212	1495
ESC_BB2722AA_AS	ESC_BA3138AA_AS	cladeIV	cladeIII	between clade III and IV	96.4535	1288	1495
ESC_BB2722AA_AS	ESC_CB7110AA_AS	cladeIV	cladeIII	between clade III and IV	96.4466	1354	1495
ESC_BB2722AA_AS	ESC_CA4291AA_AS	cladeIV	cladeIII	between clade III and IV	96.4371	1338	1495
ESC_BB2722AA_AS	ESC_QA4119AA_AS	cladeIV	cladeIII	between clade III and IV	96.4241	1336	1495
ESC_BB2722AA_AS	ESC_BA6997AA_AS	cladeIV	cladeIII	between clade III and IV	96.4159	1282	1495
ESC_BB2722AA_AS	ESC_OA4995AA_AS	cladeIV	cladeIII	between clade III and IV	96.3573	1156	1495
ESC_BB2860AA_AS	ESC_XA6801AA_AS	cladeIV	cladeIV	within clade IV	99.119	1332	1393
ESC_BB2860AA_AS	ESC_PA0675AA_AS	cladeIV	cladeIV	within clade IV	99.1072	1273	1393
ESC_BB2860AA_AS	ESC_PA0677AA_AS	cladeIV	cladeIV	within clade IV	99.1017	1262	1393
ESC_BB2860AA_AS	ESC_RA4290AA_AS	cladeIV	cladeIV	within clade IV	99.0934	1331	1393
ESC_BB2860AA_AS	ESC_VA9300AA_AS	cladeIV	cladeIV	within clade IV	99.0864	1312	1393
ESC_BB2860AA_AS	ESC_HA5975AA_AS	cladeIV	cladeIV	within clade IV	99.0832	1335	1393
ESC_BB2860AA_AS	ESC_ZA9220AA_AS	cladeIV	cladeIV	within clade IV	99.08	1341	1393
ESC_BB2860AA_AS	ESC_KA9969AA_AS	cladeIV	cladeIV	within clade IV	99.0688	1218	1393
ESC_BB2860AA_AS	ESC_IA3765AA_AS	cladeIV	cladeIV	within clade IV	99.0514	1345	1393
ESC_BB2860AA_AS	ESC_CB4417AA_AS	cladeIV	cladeIV	within clade IV	99.0508	1356	1393
ESC_BB2860AA_AS	ESC_IA3766AA_AS	cladeIV	cladeIV	within clade IV	99.0503	1346	1393
ESC_BB2860AA_AS	ESC_OA4998AA_AS	cladeIV	cladeIV	within clade IV	99.0471	1334	1393
ESC_BB2860AA_AS	ESC_HA7922AA_AS	cladeIV	cladeIV	within clade IV	99.0462	1331	1393
ESC_BB2860AA_AS	ESC_QA4129AA_AS	cladeIV	cladeIV	within clade IV	99.0368	1218	1393
ESC_BB2860AA_AS	ESC_BB2722AA_AS	cladeIV	cladeIV	within clade IV	99.0324	1329	1393
ESC_BB2860AA_AS	ESC_YA9196AA_AS	cladeIV	cladeIV	within clade IV	99.0175	1347	1393
ESC_BB2860AA_AS	ESC_IA4424AA_AS	cladeIV	cladeIV	within clade IV	99.0103	1328	1393
ESC_BB2860AA_AS	ESC_VA9337AA_AS	cladeIV	cladeIV	within clade IV	98.9966	1324	1393
ESC_BB2860AA_AS	ESC_OA4997AA_AS	cladeIV	cladeIV	within clade IV	98.971	1167	1393
ESC_BB2860AA_AS	ESC_IA7618AA_AS	cladeIV	cladeIV	within clade IV	98.9632	1314	1393
ESC_BB2860AA_AS	ESC_CA1941AA_AS	cladeIV	cladeIV	within clade IV	98.9355	1331	1393
ESC_BB2860AA_AS	ESC_HA1672AA_AS	cladeIV	cladeIV	within clade IV	98.9287	1325	1393
ESC_BB2860AA_AS	ESC_WA8946AA_AS	cladeIV	cladeIV	within clade IV	98.9226	1301	1393
ESC_BB2860AA_AS	ESC_FA7277AA_AS	cladeIV	cladeIV	within clade IV	98.9181	1315	1393
ESC_BB2860AA_AS	ESC_FB1666AA_AS	cladeIV	cladeIV	within clade IV	98.9159	1353	1393
ESC_BB2860AA_AS	ESC_VA9495AA_AS	cladeIV	cladeIV	within clade IV	98.9058	1323	1393
ESC_BB2860AA_AS	ESC_VA6178AA_AS	cladeIV	cladeIV	within clade IV	98.9026	1324	1393
ESC_BB2860AA_AS	ESC_BA0643AA_AS	cladeIV	cladeIV	within clade IV	98.8999	1333	1393
ESC_BB2860AA_AS	ESC_HA7907AA_AS	cladeIV	cladeIV	within clade IV	98.8969	1340	1393
ESC_BB2860AA_AS	ESC_ZA2814AA_AS	cladeIV	cladeIV	within clade IV	98.8651	1349	1393
ESC_BB2860AA_AS	ESC_CA5035AA_AS	cladeIV	cladeIV	within clade IV	98.7597	1163	1393
ESC_BB2860AA_AS	ESC_OA0779AA_AS	cladeIV	cladeIII	between clade III and IV	96.7712	1266	1393
ESC_BB2860AA_AS	ESC_ZA9224AA_AS	cladeIV	cladeIII	between clade III and IV	96.7	1309	1393
ESC_BB2860AA_AS	ESC_HA8762AA_AS	cladeIV	cladeIII	between clade III and IV	96.6625	1278	1393
ESC_BB2860AA_AS	ESC_ZA9222AA_AS	cladeIV	cladeIII	between clade III and IV	96.6566	1304	1393
ESC_BB2860AA_AS	ESC_CB7110AA_AS	cladeIV	cladeIII	between clade III and IV	96.6442	1292	1393
ESC_BB2860AA_AS	ESC_QA4128AA_AS	cladeIV	cladeIII	between clade III and IV	96.6391	1291	1393
ESC_BB2860AA_AS	ESC_RA4287AA_AS	cladeIV	cladeIII	between clade III and IV	96.6363	1303	1393
ESC_BB2860AA_AS	ESC_BA9635AA_AS	cladeIV	cladeIII	between clade III and IV	96.6341	1284	1393
ESC_BB2860AA_AS	ESC_CB7108AA_AS	cladeIV	cladeIII	between clade III and IV	96.6327	1295	1393
ESC_BB2860AA_AS	ESC_OA1826AA_AS	cladeIV	cladeIII	between clade III and IV	96.6267	1288	1393
ESC_BB2860AA_AS	ESC_SA9306AA_AS	cladeIV	cladeIII	between clade III and IV	96.6266	1311	1393
ESC_BB2860AA_AS	ESC_BA8645AA_AS	cladeIV	cladeIII	between clade III and IV	96.6265	1294	1393
ESC_BB2860AA_AS	ESC_BA9053AA_AS	cladeIV	cladeIII	between clade III and IV	96.6227	1279	1393
ESC_BB2860AA_AS	ESC_CA5206AA_AS	cladeIV	cladeIII	between clade III and IV	96.6182	1276	1393
ESC_BB2860AA_AS	ESC_UA3700AA_AS	cladeIV	cladeIII	between clade III and IV	96.6153	1291	1393
ESC_BB2860AA_AS	ESC_GA5165AA_AS	cladeIV	cladeIII	between clade III and IV	96.6107	1296	1393
ESC_BB2860AA_AS	ESC_QA4150AA_AS	cladeIV	cladeIII	between clade III and IV	96.6064	1264	1393
ESC_BB2860AA_AS	ESC_QA4124AA_AS	cladeIV	cladeIII	between clade III and IV	96.602	1292	1393
ESC_BB2860AA_AS	ESC_BA3138AA_AS	cladeIV	cladeIII	between clade III and IV	96.6006	1217	1393
ESC_BB2860AA_AS	ESC_ZA5584AA_AS	cladeIV	cladeIII	between clade III and IV	96.5938	1301	1393
ESC_BB2860AA_AS	ESC_HA8699AA_AS	cladeIV	cladeIII	between clade III and IV	96.592	1236	1393
ESC_BB2860AA_AS	ESC_VA6004AA_AS	cladeIV	cladeIII	between clade III and IV	96.5846	1300	1393
ESC_BB2860AA_AS	ESC_YA9147AA_AS	cladeIV	cladeIII	between clade III and IV	96.5839	1304	1393
ESC_BB2860AA_AS	ESC_CA4291AA_AS	cladeIV	cladeIII	between clade III and IV	96.5696	1276	1393
ESC_BB2860AA_AS	ESC_CA0920AA_AS	cladeIV	cladeIII	between clade III and IV	96.5653	1289	1393
ESC_BB2860AA_AS	ESC_WA2931AA_AS	cladeIV	cladeIII	between clade III and IV	96.5574	1303	1393
ESC_BB2860AA_AS	ESC_QA4119AA_AS	cladeIV	cladeIII	between clade III and IV	96.553	1259	1393
ESC_BB2860AA_AS	ESC_RA4949AA_AS	cladeIV	cladeIII	between clade III and IV	96.5372	1256	1393
ESC_BB2860AA_AS	ESC_OA4996AA_AS	cladeIV	cladeIII	between clade III and IV	96.5368	1180	1393
ESC_BB2860AA_AS	ESC_BA6997AA_AS	cladeIV	cladeIII	between clade III and IV	96.5159	1229	1393
ESC_BB2860AA_AS	ESC_BA4470AA_AS	cladeIV	cladeIII	between clade III and IV	96.5062	1289	1393
ESC_BB2860AA_AS	ESC_CA4908AA_AS	cladeIV	cladeIII	between clade III and IV	96.5044	1288	1393
ESC_BB2860AA_AS	ESC_OA4995AA_AS	cladeIV	cladeIII	between clade III and IV	96.4505	1113	1393
ESC_CA0920AA_AS	ESC_BA9053AA_AS	cladeIII	cladeIII	within clade III	99.992	1449	1463
ESC_CA0920AA_AS	ESC_GA5165AA_AS	cladeIII	cladeIII	within clade III	98.8529	1388	1463
ESC_CA0920AA_AS	ESC_QA4119AA_AS	cladeIII	cladeIII	within clade III	98.8437	1350	1463
ESC_CA0920AA_AS	ESC_BA3138AA_AS	cladeIII	cladeIII	within clade III	98.8328	1309	1463
ESC_CA0920AA_AS	ESC_HA8699AA_AS	cladeIII	cladeIII	within clade III	98.8172	1286	1463
ESC_CA0920AA_AS	ESC_RA4949AA_AS	cladeIII	cladeIII	within clade III	98.8086	1338	1463
ESC_CA0920AA_AS	ESC_VA6004AA_AS	cladeIII	cladeIII	within clade III	98.791	1359	1463
ESC_CA0920AA_AS	ESC_BA6997AA_AS	cladeIII	cladeIII	within clade III	98.7302	1322	1463
ESC_CA0920AA_AS	ESC_CA5206AA_AS	cladeIII	cladeIII	within clade III	98.6394	1372	1463
ESC_CA0920AA_AS	ESC_OA4995AA_AS	cladeIII	cladeIII	within clade III	98.6359	1173	1463
ESC_CA0920AA_AS	ESC_ZA9222AA_AS	cladeIII	cladeIII	within clade III	98.613	1384	1463
ESC_CA0920AA_AS	ESC_ZA5584AA_AS	cladeIII	cladeIII	within clade III	98.6126	1356	1463
ESC_CA0920AA_AS	ESC_QA4128AA_AS	cladeIII	cladeIII	within clade III	98.5996	1372	1463
ESC_CA0920AA_AS	ESC_RA4287AA_AS	cladeIII	cladeIII	within clade III	98.5996	1368	1463
ESC_CA0920AA_AS	ESC_BA9635AA_AS	cladeIII	cladeIII	within clade III	98.5865	1383	1463
ESC_CA0920AA_AS	ESC_SA9306AA_AS	cladeIII	cladeIII	within clade III	98.5848	1380	1463
ESC_CA0920AA_AS	ESC_CB7108AA_AS	cladeIII	cladeIII	within clade III	98.5827	1373	1463
ESC_CA0920AA_AS	ESC_OA1826AA_AS	cladeIII	cladeIII	within clade III	98.5807	1373	1463
ESC_CA0920AA_AS	ESC_HA8762AA_AS	cladeIII	cladeIII	within clade III	98.5794	1370	1463
ESC_CA0920AA_AS	ESC_CB7110AA_AS	cladeIII	cladeIII	within clade III	98.5755	1365	1463
ESC_CA0920AA_AS	ESC_BA8645AA_AS	cladeIII	cladeIII	within clade III	98.5717	1359	1463
ESC_CA0920AA_AS	ESC_UA3700AA_AS	cladeIII	cladeIII	within clade III	98.5443	1365	1463
ESC_CA0920AA_AS	ESC_QA4150AA_AS	cladeIII	cladeIII	within clade III	98.5358	1343	1463
ESC_CA0920AA_AS	ESC_YA9147AA_AS	cladeIII	cladeIII	within clade III	98.5344	1369	1463
ESC_CA0920AA_AS	ESC_WA2931AA_AS	cladeIII	cladeIII	within clade III	98.5107	1376	1463
ESC_CA0920AA_AS	ESC_CA4291AA_AS	cladeIII	cladeIII	within clade III	98.4936	1368	1463
ESC_CA0920AA_AS	ESC_QA4124AA_AS	cladeIII	cladeIII	within clade III	98.4716	1381	1463
ESC_CA0920AA_AS	ESC_OA4996AA_AS	cladeIII	cladeIII	within clade III	98.4554	1229	1463
ESC_CA0920AA_AS	ESC_BA4470AA_AS	cladeIII	cladeIII	within clade III	98.4531	1373	1463
ESC_CA0920AA_AS	ESC_CA4908AA_AS	cladeIII	cladeIII	within clade III	98.4461	1373	1463
ESC_CA0920AA_AS	ESC_OA0779AA_AS	cladeIII	cladeIII	within clade III	98.0416	1333	1463
ESC_CA0920AA_AS	ESC_ZA9224AA_AS	cladeIII	cladeIII	within clade III	97.983	1363	1463
ESC_CA0920AA_AS	ESC_RA4290AA_AS	cladeIII	cladeIV	between clade III and IV	96.6316	1344	1463
ESC_CA0920AA_AS	ESC_ZA9220AA_AS	cladeIII	cladeIV	between clade III and IV	96.6275	1344	1463
ESC_CA0920AA_AS	ESC_XA6801AA_AS	cladeIII	cladeIV	between clade III and IV	96.6155	1351	1463
ESC_CA0920AA_AS	ESC_QA4129AA_AS	cladeIII	cladeIV	between clade III and IV	96.6028	1229	1463
ESC_CA0920AA_AS	ESC_IA3766AA_AS	cladeIII	cladeIV	between clade III and IV	96.5892	1353	1463
ESC_CA0920AA_AS	ESC_HA5975AA_AS	cladeIII	cladeIV	between clade III and IV	96.5865	1356	1463
ESC_CA0920AA_AS	ESC_KA9969AA_AS	cladeIII	cladeIV	between clade III and IV	96.582	1230	1463
ESC_CA0920AA_AS	ESC_IA3765AA_AS	cladeIII	cladeIV	between clade III and IV	96.5771	1354	1463
ESC_CA0920AA_AS	ESC_BB2860AA_AS	cladeIII	cladeIV	between clade III and IV	96.5728	1279	1463
ESC_CA0920AA_AS	ESC_ZA2814AA_AS	cladeIII	cladeIV	between clade III and IV	96.556	1319	1463
ESC_CA0920AA_AS	ESC_IA7618AA_AS	cladeIII	cladeIV	between clade III and IV	96.5499	1334	1463
ESC_CA0920AA_AS	ESC_CB4417AA_AS	cladeIII	cladeIV	between clade III and IV	96.549	1345	1463
ESC_CA0920AA_AS	ESC_YA9196AA_AS	cladeIII	cladeIV	between clade III and IV	96.5465	1333	1463
ESC_CA0920AA_AS	ESC_BA0643AA_AS	cladeIII	cladeIV	between clade III and IV	96.5384	1324	1463
ESC_CA0920AA_AS	ESC_CA1941AA_AS	cladeIII	cladeIV	between clade III and IV	96.5376	1328	1463
ESC_CA0920AA_AS	ESC_FB1666AA_AS	cladeIII	cladeIV	between clade III and IV	96.5334	1343	1463
ESC_CA0920AA_AS	ESC_WA8946AA_AS	cladeIII	cladeIV	between clade III and IV	96.5333	1314	1463
ESC_CA0920AA_AS	ESC_FA7277AA_AS	cladeIII	cladeIV	between clade III and IV	96.5329	1325	1463
ESC_CA0920AA_AS	ESC_HA1672AA_AS	cladeIII	cladeIV	between clade III and IV	96.5327	1330	1463
ESC_CA0920AA_AS	ESC_OA4998AA_AS	cladeIII	cladeIV	between clade III and IV	96.5298	1346	1463
ESC_CA0920AA_AS	ESC_IA4424AA_AS	cladeIII	cladeIV	between clade III and IV	96.5295	1337	1463
ESC_CA0920AA_AS	ESC_VA9300AA_AS	cladeIII	cladeIV	between clade III and IV	96.5258	1335	1463
ESC_CA0920AA_AS	ESC_BB2722AA_AS	cladeIII	cladeIV	between clade III and IV	96.5234	1317	1463
ESC_CA0920AA_AS	ESC_HA7907AA_AS	cladeIII	cladeIV	between clade III and IV	96.5098	1341	1463
ESC_CA0920AA_AS	ESC_PA0675AA_AS	cladeIII	cladeIV	between clade III and IV	96.5003	1266	1463
ESC_CA0920AA_AS	ESC_VA9495AA_AS	cladeIII	cladeIV	between clade III and IV	96.4964	1325	1463
ESC_CA0920AA_AS	ESC_VA6178AA_AS	cladeIII	cladeIV	between clade III and IV	96.4926	1316	1463
ESC_CA0920AA_AS	ESC_PA0677AA_AS	cladeIII	cladeIV	between clade III and IV	96.4925	1254	1463
ESC_CA0920AA_AS	ESC_HA7922AA_AS	cladeIII	cladeIV	between clade III and IV	96.4716	1329	1463
ESC_CA0920AA_AS	ESC_OA4997AA_AS	cladeIII	cladeIV	between clade III and IV	96.466	1166	1463
ESC_CA0920AA_AS	ESC_VA9337AA_AS	cladeIII	cladeIV	between clade III and IV	96.4392	1331	1463
ESC_CA0920AA_AS	ESC_CA5035AA_AS	cladeIII	cladeIV	between clade III and IV	96.3268	1153	1463
ESC_CA1941AA_AS	ESC_BA0643AA_AS	cladeIV	cladeIV	within clade IV	99.9934	1555	1565
ESC_CA1941AA_AS	ESC_ZA2814AA_AS	cladeIV	cladeIV	within clade IV	99.5141	1474	1565
ESC_CA1941AA_AS	ESC_IA7618AA_AS	cladeIV	cladeIV	within clade IV	98.8965	1370	1565
ESC_CA1941AA_AS	ESC_RA4290AA_AS	cladeIV	cladeIV	within clade IV	98.8941	1378	1565
ESC_CA1941AA_AS	ESC_BB2860AA_AS	cladeIV	cladeIV	within clade IV	98.889	1328	1565
ESC_CA1941AA_AS	ESC_XA6801AA_AS	cladeIV	cladeIV	within clade IV	98.889	1376	1565
ESC_CA1941AA_AS	ESC_ZA9220AA_AS	cladeIV	cladeIV	within clade IV	98.8613	1378	1565
ESC_CA1941AA_AS	ESC_HA5975AA_AS	cladeIV	cladeIV	within clade IV	98.8522	1379	1565
ESC_CA1941AA_AS	ESC_BB2722AA_AS	cladeIV	cladeIV	within clade IV	98.8506	1413	1565
ESC_CA1941AA_AS	ESC_FA7277AA_AS	cladeIV	cladeIV	within clade IV	98.8458	1367	1565
ESC_CA1941AA_AS	ESC_HA7907AA_AS	cladeIV	cladeIV	within clade IV	98.8425	1397	1565
ESC_CA1941AA_AS	ESC_YA9196AA_AS	cladeIV	cladeIV	within clade IV	98.8291	1414	1565
ESC_CA1941AA_AS	ESC_HA1672AA_AS	cladeIV	cladeIV	within clade IV	98.8281	1378	1565
ESC_CA1941AA_AS	ESC_FB1666AA_AS	cladeIV	cladeIV	within clade IV	98.8232	1429	1565
ESC_CA1941AA_AS	ESC_WA8946AA_AS	cladeIV	cladeIV	within clade IV	98.7997	1368	1565
ESC_CA1941AA_AS	ESC_OA4998AA_AS	cladeIV	cladeIV	within clade IV	98.7957	1375	1565
ESC_CA1941AA_AS	ESC_KA9969AA_AS	cladeIV	cladeIV	within clade IV	98.7875	1250	1565
ESC_CA1941AA_AS	ESC_PA0675AA_AS	cladeIV	cladeIV	within clade IV	98.7789	1309	1565
ESC_CA1941AA_AS	ESC_VA9495AA_AS	cladeIV	cladeIV	within clade IV	98.7741	1390	1565
ESC_CA1941AA_AS	ESC_VA9300AA_AS	cladeIV	cladeIV	within clade IV	98.7732	1379	1565
ESC_CA1941AA_AS	ESC_QA4129AA_AS	cladeIV	cladeIV	within clade IV	98.7656	1252	1565
ESC_CA1941AA_AS	ESC_HA7922AA_AS	cladeIV	cladeIV	within clade IV	98.764	1418	1565
ESC_CA1941AA_AS	ESC_PA0677AA_AS	cladeIV	cladeIV	within clade IV	98.7603	1289	1565
ESC_CA1941AA_AS	ESC_IA3766AA_AS	cladeIV	cladeIV	within clade IV	98.7253	1409	1565
ESC_CA1941AA_AS	ESC_VA6178AA_AS	cladeIV	cladeIV	within clade IV	98.7177	1406	1565
ESC_CA1941AA_AS	ESC_CB4417AA_AS	cladeIV	cladeIV	within clade IV	98.7104	1413	1565
ESC_CA1941AA_AS	ESC_IA3765AA_AS	cladeIV	cladeIV	within clade IV	98.7073	1409	1565
ESC_CA1941AA_AS	ESC_IA4424AA_AS	cladeIV	cladeIV	within clade IV	98.6989	1386	1565
ESC_CA1941AA_AS	ESC_OA4997AA_AS	cladeIV	cladeIV	within clade IV	98.6743	1203	1565
ESC_CA1941AA_AS	ESC_VA9337AA_AS	cladeIV	cladeIV	within clade IV	98.6484	1411	1565
ESC_CA1941AA_AS	ESC_CA5035AA_AS	cladeIV	cladeIV	within clade IV	98.4739	1195	1565
ESC_CA1941AA_AS	ESC_OA0779AA_AS	cladeIV	cladeIII	between clade III and IV	96.636	1317	1565
ESC_CA1941AA_AS	ESC_ZA9224AA_AS	cladeIV	cladeIII	between clade III and IV	96.5713	1358	1565
ESC_CA1941AA_AS	ESC_OA1826AA_AS	cladeIV	cladeIII	between clade III and IV	96.5681	1333	1565
ESC_CA1941AA_AS	ESC_CA5206AA_AS	cladeIV	cladeIII	between clade III and IV	96.5672	1320	1565
ESC_CA1941AA_AS	ESC_RA4287AA_AS	cladeIV	cladeIII	between clade III and IV	96.5628	1350	1565
ESC_CA1941AA_AS	ESC_HA8762AA_AS	cladeIV	cladeIII	between clade III and IV	96.5628	1325	1565
ESC_CA1941AA_AS	ESC_BA9053AA_AS	cladeIV	cladeIII	between clade III and IV	96.5597	1316	1565
ESC_CA1941AA_AS	ESC_BA8645AA_AS	cladeIV	cladeIII	between clade III and IV	96.5596	1372	1565
ESC_CA1941AA_AS	ESC_CA0920AA_AS	cladeIV	cladeIII	between clade III and IV	96.5555	1319	1565
ESC_CA1941AA_AS	ESC_ZA5584AA_AS	cladeIV	cladeIII	between clade III and IV	96.5374	1370	1565
ESC_CA1941AA_AS	ESC_QA4128AA_AS	cladeIV	cladeIII	between clade III and IV	96.5344	1360	1565
ESC_CA1941AA_AS	ESC_ZA9222AA_AS	cladeIV	cladeIII	between clade III and IV	96.5175	1367	1565
ESC_CA1941AA_AS	ESC_YA9147AA_AS	cladeIV	cladeIII	between clade III and IV	96.5163	1367	1565
ESC_CA1941AA_AS	ESC_QA4150AA_AS	cladeIV	cladeIII	between clade III and IV	96.5149	1315	1565
ESC_CA1941AA_AS	ESC_GA5165AA_AS	cladeIV	cladeIII	between clade III and IV	96.5033	1347	1565
ESC_CA1941AA_AS	ESC_BA9635AA_AS	cladeIV	cladeIII	between clade III and IV	96.5011	1339	1565
ESC_CA1941AA_AS	ESC_SA9306AA_AS	cladeIV	cladeIII	between clade III and IV	96.4848	1365	1565
ESC_CA1941AA_AS	ESC_HA8699AA_AS	cladeIV	cladeIII	between clade III and IV	96.4799	1261	1565
ESC_CA1941AA_AS	ESC_UA3700AA_AS	cladeIV	cladeIII	between clade III and IV	96.4657	1344	1565
ESC_CA1941AA_AS	ESC_CA4291AA_AS	cladeIV	cladeIII	between clade III and IV	96.4632	1349	1565
ESC_CA1941AA_AS	ESC_WA2931AA_AS	cladeIV	cladeIII	between clade III and IV	96.4604	1348	1565
ESC_CA1941AA_AS	ESC_CB7108AA_AS	cladeIV	cladeIII	between clade III and IV	96.4431	1377	1565
ESC_CA1941AA_AS	ESC_QA4124AA_AS	cladeIV	cladeIII	between clade III and IV	96.4361	1357	1565
ESC_CA1941AA_AS	ESC_CB7110AA_AS	cladeIV	cladeIII	between clade III and IV	96.426	1366	1565
ESC_CA1941AA_AS	ESC_VA6004AA_AS	cladeIV	cladeIII	between clade III and IV	96.424	1345	1565
ESC_CA1941AA_AS	ESC_RA4949AA_AS	cladeIV	cladeIII	between clade III and IV	96.424	1299	1565
ESC_CA1941AA_AS	ESC_OA4996AA_AS	cladeIV	cladeIII	between clade III and IV	96.3719	1231	1565
ESC_CA1941AA_AS	ESC_QA4119AA_AS	cladeIV	cladeIII	between clade III and IV	96.3643	1356	1565
ESC_CA1941AA_AS	ESC_BA3138AA_AS	cladeIV	cladeIII	between clade III and IV	96.3269	1302	1565
ESC_CA1941AA_AS	ESC_BA6997AA_AS	cladeIV	cladeIII	between clade III and IV	96.3209	1288	1565
ESC_CA1941AA_AS	ESC_OA4995AA_AS	cladeIV	cladeIII	between clade III and IV	96.3124	1158	1565
ESC_CA1941AA_AS	ESC_CA4908AA_AS	cladeIV	cladeIII	between clade III and IV	96.2989	1358	1565
ESC_CA1941AA_AS	ESC_BA4470AA_AS	cladeIV	cladeIII	between clade III and IV	96.2889	1360	1565
ESC_CA4291AA_AS	ESC_UA3700AA_AS	cladeIII	cladeIII	within clade III	99.8315	1420	1528
ESC_CA4291AA_AS	ESC_QA4150AA_AS	cladeIII	cladeIII	within clade III	99.8207	1400	1528
ESC_CA4291AA_AS	ESC_OA4996AA_AS	cladeIII	cladeIII	within clade III	99.8193	1271	1528
ESC_CA4291AA_AS	ESC_WA2931AA_AS	cladeIII	cladeIII	within clade III	99.7884	1432	1528
ESC_CA4291AA_AS	ESC_QA4124AA_AS	cladeIII	cladeIII	within clade III	99.7832	1435	1528
ESC_CA4291AA_AS	ESC_CA4908AA_AS	cladeIII	cladeIII	within clade III	99.686	1434	1528
ESC_CA4291AA_AS	ESC_BA4470AA_AS	cladeIII	cladeIII	within clade III	99.6776	1436	1528
ESC_CA4291AA_AS	ESC_RA4287AA_AS	cladeIII	cladeIII	within clade III	99.0103	1361	1528
ESC_CA4291AA_AS	ESC_ZA9222AA_AS	cladeIII	cladeIII	within clade III	99.0081	1372	1528
ESC_CA4291AA_AS	ESC_SA9306AA_AS	cladeIII	cladeIII	within clade III	98.9878	1369	1528
ESC_CA4291AA_AS	ESC_QA4128AA_AS	cladeIII	cladeIII	within clade III	98.9315	1391	1528
ESC_CA4291AA_AS	ESC_HA8762AA_AS	cladeIII	cladeIII	within clade III	98.9307	1350	1528
ESC_CA4291AA_AS	ESC_OA1826AA_AS	cladeIII	cladeIII	within clade III	98.9029	1361	1528
ESC_CA4291AA_AS	ESC_BA8645AA_AS	cladeIII	cladeIII	within clade III	98.8205	1398	1528
ESC_CA4291AA_AS	ESC_ZA5584AA_AS	cladeIII	cladeIII	within clade III	98.7878	1391	1528
ESC_CA4291AA_AS	ESC_CB7110AA_AS	cladeIII	cladeIII	within clade III	98.779	1399	1528
ESC_CA4291AA_AS	ESC_YA9147AA_AS	cladeIII	cladeIII	within clade III	98.7713	1393	1528
ESC_CA4291AA_AS	ESC_CB7108AA_AS	cladeIII	cladeIII	within clade III	98.7629	1402	1528
ESC_CA4291AA_AS	ESC_GA5165AA_AS	cladeIII	cladeIII	within clade III	98.5526	1387	1528
ESC_CA4291AA_AS	ESC_CA0920AA_AS	cladeIII	cladeIII	within clade III	98.546	1351	1528
ESC_CA4291AA_AS	ESC_HA8699AA_AS	cladeIII	cladeIII	within clade III	98.5229	1307	1528
ESC_CA4291AA_AS	ESC_BA9053AA_AS	cladeIII	cladeIII	within clade III	98.5214	1349	1528
ESC_CA4291AA_AS	ESC_VA6004AA_AS	cladeIII	cladeIII	within clade III	98.4943	1359	1528
ESC_CA4291AA_AS	ESC_BA9635AA_AS	cladeIII	cladeIII	within clade III	98.4066	1363	1528
ESC_CA4291AA_AS	ESC_QA4119AA_AS	cladeIII	cladeIII	within clade III	98.3948	1390	1528
ESC_CA4291AA_AS	ESC_RA4949AA_AS	cladeIII	cladeIII	within clade III	98.3943	1341	1528
ESC_CA4291AA_AS	ESC_CA5206AA_AS	cladeIII	cladeIII	within clade III	98.3807	1361	1528
ESC_CA4291AA_AS	ESC_BA3138AA_AS	cladeIII	cladeIII	within clade III	98.369	1301	1528
ESC_CA4291AA_AS	ESC_OA4995AA_AS	cladeIII	cladeIII	within clade III	98.3418	1178	1528
ESC_CA4291AA_AS	ESC_BA6997AA_AS	cladeIII	cladeIII	within clade III	98.3377	1313	1528
ESC_CA4291AA_AS	ESC_ZA9224AA_AS	cladeIII	cladeIII	within clade III	98.0391	1370	1528
ESC_CA4291AA_AS	ESC_OA0779AA_AS	cladeIII	cladeIII	within clade III	98.0127	1329	1528
ESC_CA4291AA_AS	ESC_HA5975AA_AS	cladeIII	cladeIV	between clade III and IV	96.6878	1342	1528
ESC_CA4291AA_AS	ESC_RA4290AA_AS	cladeIII	cladeIV	between clade III and IV	96.6635	1350	1528
ESC_CA4291AA_AS	ESC_ZA9220AA_AS	cladeIII	cladeIV	between clade III and IV	96.6543	1347	1528
ESC_CA4291AA_AS	ESC_QA4129AA_AS	cladeIII	cladeIV	between clade III and IV	96.6155	1234	1528
ESC_CA4291AA_AS	ESC_IA3765AA_AS	cladeIII	cladeIV	between clade III and IV	96.6079	1353	1528
ESC_CA4291AA_AS	ESC_IA3766AA_AS	cladeIII	cladeIV	between clade III and IV	96.6014	1356	1528
ESC_CA4291AA_AS	ESC_BB2860AA_AS	cladeIII	cladeIV	between clade III and IV	96.5979	1272	1528
ESC_CA4291AA_AS	ESC_XA6801AA_AS	cladeIII	cladeIV	between clade III and IV	96.5972	1354	1528
ESC_CA4291AA_AS	ESC_HA1672AA_AS	cladeIII	cladeIV	between clade III and IV	96.5849	1329	1528
ESC_CA4291AA_AS	ESC_KA9969AA_AS	cladeIII	cladeIV	between clade III and IV	96.5762	1246	1528
ESC_CA4291AA_AS	ESC_YA9196AA_AS	cladeIII	cladeIV	between clade III and IV	96.5715	1388	1528
ESC_CA4291AA_AS	ESC_HA7907AA_AS	cladeIII	cladeIV	between clade III and IV	96.5691	1353	1528
ESC_CA4291AA_AS	ESC_IA4424AA_AS	cladeIII	cladeIV	between clade III and IV	96.5641	1350	1528
ESC_CA4291AA_AS	ESC_OA4998AA_AS	cladeIII	cladeIV	between clade III and IV	96.5491	1359	1528
ESC_CA4291AA_AS	ESC_VA6178AA_AS	cladeIII	cladeIV	between clade III and IV	96.5368	1319	1528
ESC_CA4291AA_AS	ESC_HA7922AA_AS	cladeIII	cladeIV	between clade III and IV	96.5181	1344	1528
ESC_CA4291AA_AS	ESC_PA0675AA_AS	cladeIII	cladeIV	between clade III and IV	96.5152	1257	1528
ESC_CA4291AA_AS	ESC_FA7277AA_AS	cladeIII	cladeIV	between clade III and IV	96.5149	1319	1528
ESC_CA4291AA_AS	ESC_FB1666AA_AS	cladeIII	cladeIV	between clade III and IV	96.5092	1356	1528
ESC_CA4291AA_AS	ESC_VA9300AA_AS	cladeIII	cladeIV	between clade III and IV	96.5027	1342	1528
ESC_CA4291AA_AS	ESC_CB4417AA_AS	cladeIII	cladeIV	between clade III and IV	96.497	1351	1528
ESC_CA4291AA_AS	ESC_BB2722AA_AS	cladeIII	cladeIV	between clade III and IV	96.4964	1332	1528
ESC_CA4291AA_AS	ESC_WA8946AA_AS	cladeIII	cladeIV	between clade III and IV	96.4948	1306	1528
ESC_CA4291AA_AS	ESC_PA0677AA_AS	cladeIII	cladeIV	between clade III and IV	96.4831	1255	1528
ESC_CA4291AA_AS	ESC_IA7618AA_AS	cladeIII	cladeIV	between clade III and IV	96.4788	1325	1528
ESC_CA4291AA_AS	ESC_ZA2814AA_AS	cladeIII	cladeIV	between clade III and IV	96.4667	1334	1528
ESC_CA4291AA_AS	ESC_BA0643AA_AS	cladeIII	cladeIV	between clade III and IV	96.4652	1344	1528
ESC_CA4291AA_AS	ESC_CA1941AA_AS	cladeIII	cladeIV	between clade III and IV	96.4626	1348	1528
ESC_CA4291AA_AS	ESC_VA9495AA_AS	cladeIII	cladeIV	between clade III and IV	96.4596	1331	1528
ESC_CA4291AA_AS	ESC_VA9337AA_AS	cladeIII	cladeIV	between clade III and IV	96.4142	1331	1528
ESC_CA4291AA_AS	ESC_OA4997AA_AS	cladeIII	cladeIV	between clade III and IV	96.4125	1162	1528
ESC_CA4291AA_AS	ESC_CA5035AA_AS	cladeIII	cladeIV	between clade III and IV	96.2463	1164	1528
ESC_CA4908AA_AS	ESC_BA4470AA_AS	cladeIII	cladeIII	within clade III	99.9822	1599	1617
ESC_CA4908AA_AS	ESC_UA3700AA_AS	cladeIII	cladeIII	within clade III	99.7419	1418	1617
ESC_CA4908AA_AS	ESC_WA2931AA_AS	cladeIII	cladeIII	within clade III	99.7354	1448	1617
ESC_CA4908AA_AS	ESC_QA4124AA_AS	cladeIII	cladeIII	within clade III	99.7308	1447	1617
ESC_CA4908AA_AS	ESC_QA4150AA_AS	cladeIII	cladeIII	within clade III	99.6884	1404	1617
ESC_CA4908AA_AS	ESC_CA4291AA_AS	cladeIII	cladeIII	within clade III	99.6786	1433	1617
ESC_CA4908AA_AS	ESC_OA4996AA_AS	cladeIII	cladeIII	within clade III	99.5919	1289	1617
ESC_CA4908AA_AS	ESC_RA4287AA_AS	cladeIII	cladeIII	within clade III	98.9907	1363	1617
ESC_CA4908AA_AS	ESC_ZA9222AA_AS	cladeIII	cladeIII	within clade III	98.9432	1379	1617
ESC_CA4908AA_AS	ESC_HA8762AA_AS	cladeIII	cladeIII	within clade III	98.9026	1351	1617
ESC_CA4908AA_AS	ESC_SA9306AA_AS	cladeIII	cladeIII	within clade III	98.8967	1377	1617
ESC_CA4908AA_AS	ESC_QA4128AA_AS	cladeIII	cladeIII	within clade III	98.8127	1407	1617
ESC_CA4908AA_AS	ESC_OA1826AA_AS	cladeIII	cladeIII	within clade III	98.7951	1367	1617
ESC_CA4908AA_AS	ESC_BA8645AA_AS	cladeIII	cladeIII	within clade III	98.79	1395	1617
ESC_CA4908AA_AS	ESC_YA9147AA_AS	cladeIII	cladeIII	within clade III	98.7808	1399	1617
ESC_CA4908AA_AS	ESC_ZA5584AA_AS	cladeIII	cladeIII	within clade III	98.7127	1410	1617
ESC_CA4908AA_AS	ESC_CB7110AA_AS	cladeIII	cladeIII	within clade III	98.7076	1432	1617
ESC_CA4908AA_AS	ESC_CB7108AA_AS	cladeIII	cladeIII	within clade III	98.7028	1432	1617
ESC_CA4908AA_AS	ESC_HA8699AA_AS	cladeIII	cladeIII	within clade III	98.5101	1313	1617
ESC_CA4908AA_AS	ESC_GA5165AA_AS	cladeIII	cladeIII	within clade III	98.5092	1376	1617
ESC_CA4908AA_AS	ESC_CA0920AA_AS	cladeIII	cladeIII	within clade III	98.4419	1370	1617
ESC_CA4908AA_AS	ESC_BA9053AA_AS	cladeIII	cladeIII	within clade III	98.4408	1366	1617
ESC_CA4908AA_AS	ESC_RA4949AA_AS	cladeIII	cladeIII	within clade III	98.4098	1320	1617
ESC_CA4908AA_AS	ESC_BA9635AA_AS	cladeIII	cladeIII	within clade III	98.3817	1368	1617
ESC_CA4908AA_AS	ESC_VA6004AA_AS	cladeIII	cladeIII	within clade III	98.3626	1359	1617
ESC_CA4908AA_AS	ESC_BA3138AA_AS	cladeIII	cladeIII	within clade III	98.3209	1344	1617
ESC_CA4908AA_AS	ESC_CA5206AA_AS	cladeIII	cladeIII	within clade III	98.3157	1374	1617
ESC_CA4908AA_AS	ESC_OA4995AA_AS	cladeIII	cladeIII	within clade III	98.2741	1205	1617
ESC_CA4908AA_AS	ESC_QA4119AA_AS	cladeIII	cladeIII	within clade III	98.2589	1399	1617
ESC_CA4908AA_AS	ESC_BA6997AA_AS	cladeIII	cladeIII	within clade III	98.1754	1362	1617
ESC_CA4908AA_AS	ESC_OA0779AA_AS	cladeIII	cladeIII	within clade III	97.9827	1329	1617
ESC_CA4908AA_AS	ESC_ZA9224AA_AS	cladeIII	cladeIII	within clade III	97.8621	1395	1617
ESC_CA4908AA_AS	ESC_HA5975AA_AS	cladeIII	cladeIV	between clade III and IV	96.6498	1341	1617
ESC_CA4908AA_AS	ESC_XA6801AA_AS	cladeIII	cladeIV	between clade III and IV	96.6247	1343	1617
ESC_CA4908AA_AS	ESC_RA4290AA_AS	cladeIII	cladeIV	between clade III and IV	96.5872	1337	1617
ESC_CA4908AA_AS	ESC_ZA9220AA_AS	cladeIII	cladeIV	between clade III and IV	96.5584	1360	1617
ESC_CA4908AA_AS	ESC_BB2860AA_AS	cladeIII	cladeIV	between clade III and IV	96.5414	1276	1617
ESC_CA4908AA_AS	ESC_IA3765AA_AS	cladeIII	cladeIV	between clade III and IV	96.54	1351	1617
ESC_CA4908AA_AS	ESC_IA3766AA_AS	cladeIII	cladeIV	between clade III and IV	96.5243	1355	1617
ESC_CA4908AA_AS	ESC_OA4998AA_AS	cladeIII	cladeIV	between clade III and IV	96.4983	1352	1617
ESC_CA4908AA_AS	ESC_YA9196AA_AS	cladeIII	cladeIV	between clade III and IV	96.4954	1389	1617
ESC_CA4908AA_AS	ESC_FA7277AA_AS	cladeIII	cladeIV	between clade III and IV	96.4945	1328	1617
ESC_CA4908AA_AS	ESC_HA7907AA_AS	cladeIII	cladeIV	between clade III and IV	96.4919	1351	1617
ESC_CA4908AA_AS	ESC_WA8946AA_AS	cladeIII	cladeIV	between clade III and IV	96.4871	1321	1617
ESC_CA4908AA_AS	ESC_IA7618AA_AS	cladeIII	cladeIV	between clade III and IV	96.4812	1323	1617
ESC_CA4908AA_AS	ESC_FB1666AA_AS	cladeIII	cladeIV	between clade III and IV	96.4789	1353	1617
ESC_CA4908AA_AS	ESC_CB4417AA_AS	cladeIII	cladeIV	between clade III and IV	96.4716	1344	1617
ESC_CA4908AA_AS	ESC_HA7922AA_AS	cladeIII	cladeIV	between clade III and IV	96.4714	1342	1617
ESC_CA4908AA_AS	ESC_IA4424AA_AS	cladeIII	cladeIV	between clade III and IV	96.4706	1345	1617
ESC_CA4908AA_AS	ESC_PA0675AA_AS	cladeIII	cladeIV	between clade III and IV	96.4598	1273	1617
ESC_CA4908AA_AS	ESC_QA4129AA_AS	cladeIII	cladeIV	between clade III and IV	96.4598	1247	1617
ESC_CA4908AA_AS	ESC_BB2722AA_AS	cladeIII	cladeIV	between clade III and IV	96.4501	1341	1617
ESC_CA4908AA_AS	ESC_KA9969AA_AS	cladeIII	cladeIV	between clade III and IV	96.4461	1257	1617
ESC_CA4908AA_AS	ESC_ZA2814AA_AS	cladeIII	cladeIV	between clade III and IV	96.4154	1341	1617
ESC_CA4908AA_AS	ESC_VA9495AA_AS	cladeIII	cladeIV	between clade III and IV	96.4113	1341	1617
ESC_CA4908AA_AS	ESC_VA9300AA_AS	cladeIII	cladeIV	between clade III and IV	96.4111	1393	1617
ESC_CA4908AA_AS	ESC_HA1672AA_AS	cladeIII	cladeIV	between clade III and IV	96.4036	1346	1617
ESC_CA4908AA_AS	ESC_PA0677AA_AS	cladeIII	cladeIV	between clade III and IV	96.3757	1272	1617
ESC_CA4908AA_AS	ESC_VA6178AA_AS	cladeIII	cladeIV	between clade III and IV	96.3669	1337	1617
ESC_CA4908AA_AS	ESC_BA0643AA_AS	cladeIII	cladeIV	between clade III and IV	96.3632	1364	1617
ESC_CA4908AA_AS	ESC_OA4997AA_AS	cladeIII	cladeIV	between clade III and IV	96.3613	1190	1617
ESC_CA4908AA_AS	ESC_CA1941AA_AS	cladeIII	cladeIV	between clade III and IV	96.3492	1365	1617
ESC_CA4908AA_AS	ESC_VA9337AA_AS	cladeIII	cladeIV	between clade III and IV	96.2755	1347	1617
ESC_CA4908AA_AS	ESC_CA5035AA_AS	cladeIII	cladeIV	between clade III and IV	96.0658	1184	1617
ESC_CA5035AA_AS	ESC_CB4417AA_AS	cladeIV	cladeIV	within clade IV	99.6494	1276	1601
ESC_CA5035AA_AS	ESC_HA5975AA_AS	cladeIV	cladeIV	within clade IV	98.8624	1243	1601
ESC_CA5035AA_AS	ESC_XA6801AA_AS	cladeIV	cladeIV	within clade IV	98.8296	1247	1601
ESC_CA5035AA_AS	ESC_BB2860AA_AS	cladeIV	cladeIV	within clade IV	98.8049	1186	1601
ESC_CA5035AA_AS	ESC_RA4290AA_AS	cladeIV	cladeIV	within clade IV	98.8038	1244	1601
ESC_CA5035AA_AS	ESC_ZA9220AA_AS	cladeIV	cladeIV	within clade IV	98.7941	1246	1601
ESC_CA5035AA_AS	ESC_IA4424AA_AS	cladeIV	cladeIV	within clade IV	98.7681	1236	1601
ESC_CA5035AA_AS	ESC_VA9300AA_AS	cladeIV	cladeIV	within clade IV	98.743	1238	1601
ESC_CA5035AA_AS	ESC_IA3765AA_AS	cladeIV	cladeIV	within clade IV	98.7421	1252	1601
ESC_CA5035AA_AS	ESC_BB2722AA_AS	cladeIV	cladeIV	within clade IV	98.7358	1222	1601
ESC_CA5035AA_AS	ESC_OA4998AA_AS	cladeIV	cladeIV	within clade IV	98.7202	1249	1601
ESC_CA5035AA_AS	ESC_IA3766AA_AS	cladeIV	cladeIV	within clade IV	98.7176	1253	1601
ESC_CA5035AA_AS	ESC_KA9969AA_AS	cladeIV	cladeIV	within clade IV	98.7157	1111	1601
ESC_CA5035AA_AS	ESC_PA0677AA_AS	cladeIV	cladeIV	within clade IV	98.7107	1152	1601
ESC_CA5035AA_AS	ESC_PA0675AA_AS	cladeIV	cladeIV	within clade IV	98.695	1162	1601
ESC_CA5035AA_AS	ESC_YA9196AA_AS	cladeIV	cladeIV	within clade IV	98.6807	1236	1601
ESC_CA5035AA_AS	ESC_OA4997AA_AS	cladeIV	cladeIV	within clade IV	98.6603	1089	1601
ESC_CA5035AA_AS	ESC_HA7922AA_AS	cladeIV	cladeIV	within clade IV	98.6371	1234	1601
ESC_CA5035AA_AS	ESC_IA7618AA_AS	cladeIV	cladeIV	within clade IV	98.6258	1218	1601
ESC_CA5035AA_AS	ESC_FA7277AA_AS	cladeIV	cladeIV	within clade IV	98.6245	1215	1601
ESC_CA5035AA_AS	ESC_WA8946AA_AS	cladeIV	cladeIV	within clade IV	98.6224	1213	1601
ESC_CA5035AA_AS	ESC_VA6178AA_AS	cladeIV	cladeIV	within clade IV	98.6203	1219	1601
ESC_CA5035AA_AS	ESC_HA7907AA_AS	cladeIV	cladeIV	within clade IV	98.6106	1231	1601
ESC_CA5035AA_AS	ESC_VA9495AA_AS	cladeIV	cladeIV	within clade IV	98.6012	1210	1601
ESC_CA5035AA_AS	ESC_QA4129AA_AS	cladeIV	cladeIV	within clade IV	98.6004	1122	1601
ESC_CA5035AA_AS	ESC_ZA2814AA_AS	cladeIV	cladeIV	within clade IV	98.5935	1227	1601
ESC_CA5035AA_AS	ESC_FB1666AA_AS	cladeIV	cladeIV	within clade IV	98.5589	1244	1601
ESC_CA5035AA_AS	ESC_HA1672AA_AS	cladeIV	cladeIV	within clade IV	98.555	1229	1601
ESC_CA5035AA_AS	ESC_VA9337AA_AS	cladeIV	cladeIV	within clade IV	98.5385	1231	1601
ESC_CA5035AA_AS	ESC_CA1941AA_AS	cladeIV	cladeIV	within clade IV	98.5088	1234	1601
ESC_CA5035AA_AS	ESC_BA0643AA_AS	cladeIV	cladeIV	within clade IV	98.5039	1232	1601
ESC_CA5035AA_AS	ESC_ZA9224AA_AS	cladeIV	cladeIII	between clade III and IV	96.4338	1214	1601
ESC_CA5035AA_AS	ESC_OA0779AA_AS	cladeIV	cladeIII	between clade III and IV	96.4229	1188	1601
ESC_CA5035AA_AS	ESC_CA5206AA_AS	cladeIV	cladeIII	between clade III and IV	96.3978	1203	1601
ESC_CA5035AA_AS	ESC_RA4287AA_AS	cladeIV	cladeIII	between clade III and IV	96.3972	1196	1601
ESC_CA5035AA_AS	ESC_ZA9222AA_AS	cladeIV	cladeIII	between clade III and IV	96.3862	1211	1601
ESC_CA5035AA_AS	ESC_OA1826AA_AS	cladeIV	cladeIII	between clade III and IV	96.3816	1194	1601
ESC_CA5035AA_AS	ESC_SA9306AA_AS	cladeIV	cladeIII	between clade III and IV	96.3808	1208	1601
ESC_CA5035AA_AS	ESC_QA4128AA_AS	cladeIV	cladeIII	between clade III and IV	96.3669	1210	1601
ESC_CA5035AA_AS	ESC_BA9635AA_AS	cladeIV	cladeIII	between clade III and IV	96.3649	1217	1601
ESC_CA5035AA_AS	ESC_UA3700AA_AS	cladeIV	cladeIII	between clade III and IV	96.3613	1209	1601
ESC_CA5035AA_AS	ESC_QA4150AA_AS	cladeIV	cladeIII	between clade III and IV	96.3581	1173	1601
ESC_CA5035AA_AS	ESC_BA8645AA_AS	cladeIV	cladeIII	between clade III and IV	96.33	1187	1601
ESC_CA5035AA_AS	ESC_CA0920AA_AS	cladeIV	cladeIII	between clade III and IV	96.3258	1197	1601
ESC_CA5035AA_AS	ESC_HA8762AA_AS	cladeIV	cladeIII	between clade III and IV	96.3225	1190	1601
ESC_CA5035AA_AS	ESC_BA9053AA_AS	cladeIV	cladeIII	between clade III and IV	96.3152	1194	1601
ESC_CA5035AA_AS	ESC_GA5165AA_AS	cladeIV	cladeIII	between clade III and IV	96.3058	1204	1601
ESC_CA5035AA_AS	ESC_WA2931AA_AS	cladeIV	cladeIII	between clade III and IV	96.2918	1200	1601
ESC_CA5035AA_AS	ESC_CA4291AA_AS	cladeIV	cladeIII	between clade III and IV	96.2875	1202	1601
ESC_CA5035AA_AS	ESC_CB7108AA_AS	cladeIV	cladeIII	between clade III and IV	96.2743	1199	1601
ESC_CA5035AA_AS	ESC_HA8699AA_AS	cladeIV	cladeIII	between clade III and IV	96.269	1126	1601
ESC_CA5035AA_AS	ESC_QA4124AA_AS	cladeIV	cladeIII	between clade III and IV	96.2597	1212	1601
ESC_CA5035AA_AS	ESC_OA4996AA_AS	cladeIV	cladeIII	between clade III and IV	96.2468	1094	1601
ESC_CA5035AA_AS	ESC_CB7110AA_AS	cladeIV	cladeIII	between clade III and IV	96.2354	1204	1601
ESC_CA5035AA_AS	ESC_QA4119AA_AS	cladeIV	cladeIII	between clade III and IV	96.2342	1172	1601
ESC_CA5035AA_AS	ESC_RA4949AA_AS	cladeIV	cladeIII	between clade III and IV	96.2342	1160	1601
ESC_CA5035AA_AS	ESC_BA3138AA_AS	cladeIV	cladeIII	between clade III and IV	96.2242	1132	1601
ESC_CA5035AA_AS	ESC_YA9147AA_AS	cladeIV	cladeIII	between clade III and IV	96.193	1189	1601
ESC_CA5035AA_AS	ESC_CA4908AA_AS	cladeIV	cladeIII	between clade III and IV	96.1921	1214	1601
ESC_CA5035AA_AS	ESC_BA4470AA_AS	cladeIV	cladeIII	between clade III and IV	96.1824	1215	1601
ESC_CA5035AA_AS	ESC_BA6997AA_AS	cladeIV	cladeIII	between clade III and IV	96.1609	1138	1601
ESC_CA5035AA_AS	ESC_ZA5584AA_AS	cladeIV	cladeIII	between clade III and IV	96.1543	1201	1601
ESC_CA5035AA_AS	ESC_VA6004AA_AS	cladeIV	cladeIII	between clade III and IV	96.1438	1216	1601
ESC_CA5035AA_AS	ESC_OA4995AA_AS	cladeIV	cladeIII	between clade III and IV	96.1127	1033	1601
ESC_CA5206AA_AS	ESC_BA9635AA_AS	cladeIII	cladeIII	within clade III	99.8839	1409	1476
ESC_CA5206AA_AS	ESC_CA0920AA_AS	cladeIII	cladeIII	within clade III	98.6381	1371	1476
ESC_CA5206AA_AS	ESC_VA6004AA_AS	cladeIII	cladeIII	within clade III	98.6276	1346	1476
ESC_CA5206AA_AS	ESC_BA9053AA_AS	cladeIII	cladeIII	within clade III	98.6163	1368	1476
ESC_CA5206AA_AS	ESC_RA4949AA_AS	cladeIII	cladeIII	within clade III	98.603	1317	1476
ESC_CA5206AA_AS	ESC_GA5165AA_AS	cladeIII	cladeIII	within clade III	98.5984	1377	1476
ESC_CA5206AA_AS	ESC_HA8699AA_AS	cladeIII	cladeIII	within clade III	98.596	1289	1476
ESC_CA5206AA_AS	ESC_QA4119AA_AS	cladeIII	cladeIII	within clade III	98.5569	1338	1476
ESC_CA5206AA_AS	ESC_RA4287AA_AS	cladeIII	cladeIII	within clade III	98.4937	1367	1476
ESC_CA5206AA_AS	ESC_BA3138AA_AS	cladeIII	cladeIII	within clade III	98.4917	1304	1476
ESC_CA5206AA_AS	ESC_OA1826AA_AS	cladeIII	cladeIII	within clade III	98.4738	1363	1476
ESC_CA5206AA_AS	ESC_ZA9222AA_AS	cladeIII	cladeIII	within clade III	98.4686	1379	1476
ESC_CA5206AA_AS	ESC_ZA5584AA_AS	cladeIII	cladeIII	within clade III	98.4635	1362	1476
ESC_CA5206AA_AS	ESC_QA4128AA_AS	cladeIII	cladeIII	within clade III	98.4487	1385	1476
ESC_CA5206AA_AS	ESC_UA3700AA_AS	cladeIII	cladeIII	within clade III	98.4455	1348	1476
ESC_CA5206AA_AS	ESC_SA9306AA_AS	cladeIII	cladeIII	within clade III	98.4447	1383	1476
ESC_CA5206AA_AS	ESC_OA4995AA_AS	cladeIII	cladeIII	within clade III	98.4264	1166	1476
ESC_CA5206AA_AS	ESC_YA9147AA_AS	cladeIII	cladeIII	within clade III	98.4239	1361	1476
ESC_CA5206AA_AS	ESC_HA8762AA_AS	cladeIII	cladeIII	within clade III	98.4171	1350	1476
ESC_CA5206AA_AS	ESC_CA4291AA_AS	cladeIII	cladeIII	within clade III	98.3893	1354	1476
ESC_CA5206AA_AS	ESC_QA4150AA_AS	cladeIII	cladeIII	within clade III	98.387	1345	1476
ESC_CA5206AA_AS	ESC_BA4470AA_AS	cladeIII	cladeIII	within clade III	98.3773	1359	1476
ESC_CA5206AA_AS	ESC_CA4908AA_AS	cladeIII	cladeIII	within clade III	98.3772	1359	1476
ESC_CA5206AA_AS	ESC_BA6997AA_AS	cladeIII	cladeIII	within clade III	98.3716	1306	1476
ESC_CA5206AA_AS	ESC_WA2931AA_AS	cladeIII	cladeIII	within clade III	98.3654	1365	1476
ESC_CA5206AA_AS	ESC_BA8645AA_AS	cladeIII	cladeIII	within clade III	98.3651	1370	1476
ESC_CA5206AA_AS	ESC_CB7110AA_AS	cladeIII	cladeIII	within clade III	98.3646	1364	1476
ESC_CA5206AA_AS	ESC_CB7108AA_AS	cladeIII	cladeIII	within clade III	98.3594	1368	1476
ESC_CA5206AA_AS	ESC_QA4124AA_AS	cladeIII	cladeIII	within clade III	98.3513	1364	1476
ESC_CA5206AA_AS	ESC_OA4996AA_AS	cladeIII	cladeIII	within clade III	98.3474	1234	1476
ESC_CA5206AA_AS	ESC_OA0779AA_AS	cladeIII	cladeIII	within clade III	98.2574	1345	1476
ESC_CA5206AA_AS	ESC_ZA9224AA_AS	cladeIII	cladeIII	within clade III	98.2502	1362	1476
ESC_CA5206AA_AS	ESC_RA4290AA_AS	cladeIII	cladeIV	between clade III and IV	96.6518	1326	1476
ESC_CA5206AA_AS	ESC_CB4417AA_AS	cladeIII	cladeIV	between clade III and IV	96.6422	1344	1476
ESC_CA5206AA_AS	ESC_FB1666AA_AS	cladeIII	cladeIV	between clade III and IV	96.636	1332	1476
ESC_CA5206AA_AS	ESC_HA7922AA_AS	cladeIII	cladeIV	between clade III and IV	96.6357	1311	1476
ESC_CA5206AA_AS	ESC_ZA9220AA_AS	cladeIII	cladeIV	between clade III and IV	96.6334	1339	1476
ESC_CA5206AA_AS	ESC_XA6801AA_AS	cladeIII	cladeIV	between clade III and IV	96.6326	1347	1476
ESC_CA5206AA_AS	ESC_BB2722AA_AS	cladeIII	cladeIV	between clade III and IV	96.6107	1318	1476
ESC_CA5206AA_AS	ESC_HA5975AA_AS	cladeIII	cladeIV	between clade III and IV	96.6037	1345	1476
ESC_CA5206AA_AS	ESC_YA9196AA_AS	cladeIII	cladeIV	between clade III and IV	96.6035	1334	1476
ESC_CA5206AA_AS	ESC_IA3766AA_AS	cladeIII	cladeIV	between clade III and IV	96.5965	1341	1476
ESC_CA5206AA_AS	ESC_ZA2814AA_AS	cladeIII	cladeIV	between clade III and IV	96.5912	1310	1476
ESC_CA5206AA_AS	ESC_IA3765AA_AS	cladeIII	cladeIV	between clade III and IV	96.5902	1343	1476
ESC_CA5206AA_AS	ESC_QA4129AA_AS	cladeIII	cladeIV	between clade III and IV	96.5769	1229	1476
ESC_CA5206AA_AS	ESC_BB2860AA_AS	cladeIII	cladeIV	between clade III and IV	96.5663	1263	1476
ESC_CA5206AA_AS	ESC_HA1672AA_AS	cladeIII	cladeIV	between clade III and IV	96.5593	1318	1476
ESC_CA5206AA_AS	ESC_IA4424AA_AS	cladeIII	cladeIV	between clade III and IV	96.5585	1321	1476
ESC_CA5206AA_AS	ESC_BA0643AA_AS	cladeIII	cladeIV	between clade III and IV	96.5566	1318	1476
ESC_CA5206AA_AS	ESC_CA1941AA_AS	cladeIII	cladeIV	between clade III and IV	96.5558	1323	1476
ESC_CA5206AA_AS	ESC_PA0677AA_AS	cladeIII	cladeIV	between clade III and IV	96.5536	1250	1476
ESC_CA5206AA_AS	ESC_KA9969AA_AS	cladeIII	cladeIV	between clade III and IV	96.5437	1230	1476
ESC_CA5206AA_AS	ESC_VA9495AA_AS	cladeIII	cladeIV	between clade III and IV	96.5418	1316	1476
ESC_CA5206AA_AS	ESC_WA8946AA_AS	cladeIII	cladeIV	between clade III and IV	96.5331	1308	1476
ESC_CA5206AA_AS	ESC_FA7277AA_AS	cladeIII	cladeIV	between clade III and IV	96.5309	1323	1476
ESC_CA5206AA_AS	ESC_IA7618AA_AS	cladeIII	cladeIV	between clade III and IV	96.5265	1333	1476
ESC_CA5206AA_AS	ESC_PA0675AA_AS	cladeIII	cladeIV	between clade III and IV	96.5262	1263	1476
ESC_CA5206AA_AS	ESC_HA7907AA_AS	cladeIII	cladeIV	between clade III and IV	96.5248	1338	1476
ESC_CA5206AA_AS	ESC_VA6178AA_AS	cladeIII	cladeIV	between clade III and IV	96.5148	1318	1476
ESC_CA5206AA_AS	ESC_OA4998AA_AS	cladeIII	cladeIV	between clade III and IV	96.5135	1341	1476
ESC_CA5206AA_AS	ESC_VA9337AA_AS	cladeIII	cladeIV	between clade III and IV	96.4904	1311	1476
ESC_CA5206AA_AS	ESC_VA9300AA_AS	cladeIII	cladeIV	between clade III and IV	96.473	1338	1476
ESC_CA5206AA_AS	ESC_OA4997AA_AS	cladeIII	cladeIV	between clade III and IV	96.4398	1159	1476
ESC_CA5206AA_AS	ESC_CA5035AA_AS	cladeIII	cladeIV	between clade III and IV	96.3171	1162	1476
ESC_CB4417AA_AS	ESC_CA5035AA_AS	cladeIV	cladeIV	within clade IV	99.5995	1239	1509
ESC_CB4417AA_AS	ESC_XA6801AA_AS	cladeIV	cladeIV	within clade IV	99.1349	1406	1509
ESC_CB4417AA_AS	ESC_RA4290AA_AS	cladeIV	cladeIV	within clade IV	99.1326	1398	1509
ESC_CB4417AA_AS	ESC_HA5975AA_AS	cladeIV	cladeIV	within clade IV	99.1194	1410	1509
ESC_CB4417AA_AS	ESC_ZA9220AA_AS	cladeIV	cladeIV	within clade IV	99.1025	1406	1509
ESC_CB4417AA_AS	ESC_VA9300AA_AS	cladeIV	cladeIV	within clade IV	99.0844	1385	1509
ESC_CB4417AA_AS	ESC_IA3765AA_AS	cladeIV	cladeIV	within clade IV	99.0456	1412	1509
ESC_CB4417AA_AS	ESC_IA3766AA_AS	cladeIV	cladeIV	within clade IV	99.0352	1413	1509
ESC_CB4417AA_AS	ESC_OA4998AA_AS	cladeIV	cladeIV	within clade IV	99.0319	1404	1509
ESC_CB4417AA_AS	ESC_QA4129AA_AS	cladeIV	cladeIV	within clade IV	99.022	1253	1509
ESC_CB4417AA_AS	ESC_KA9969AA_AS	cladeIV	cladeIV	within clade IV	99.0145	1256	1509
ESC_CB4417AA_AS	ESC_BB2860AA_AS	cladeIV	cladeIV	within clade IV	98.9918	1342	1509
ESC_CB4417AA_AS	ESC_IA4424AA_AS	cladeIV	cladeIV	within clade IV	98.9868	1411	1509
ESC_CB4417AA_AS	ESC_OA4997AA_AS	cladeIV	cladeIV	within clade IV	98.9719	1206	1509
ESC_CB4417AA_AS	ESC_PA0675AA_AS	cladeIV	cladeIV	within clade IV	98.9679	1308	1509
ESC_CB4417AA_AS	ESC_YA9196AA_AS	cladeIV	cladeIV	within clade IV	98.9527	1400	1509
ESC_CB4417AA_AS	ESC_PA0677AA_AS	cladeIV	cladeIV	within clade IV	98.9335	1303	1509
ESC_CB4417AA_AS	ESC_IA7618AA_AS	cladeIV	cladeIV	within clade IV	98.9193	1383	1509
ESC_CB4417AA_AS	ESC_HA7922AA_AS	cladeIV	cladeIV	within clade IV	98.9131	1384	1509
ESC_CB4417AA_AS	ESC_FA7277AA_AS	cladeIV	cladeIV	within clade IV	98.9116	1377	1509
ESC_CB4417AA_AS	ESC_BB2722AA_AS	cladeIV	cladeIV	within clade IV	98.8964	1393	1509
ESC_CB4417AA_AS	ESC_WA8946AA_AS	cladeIV	cladeIV	within clade IV	98.8848	1367	1509
ESC_CB4417AA_AS	ESC_VA9337AA_AS	cladeIV	cladeIV	within clade IV	98.8606	1382	1509
ESC_CB4417AA_AS	ESC_HA7907AA_AS	cladeIV	cladeIV	within clade IV	98.8519	1395	1509
ESC_CB4417AA_AS	ESC_ZA2814AA_AS	cladeIV	cladeIV	within clade IV	98.8317	1393	1509
ESC_CB4417AA_AS	ESC_VA9495AA_AS	cladeIV	cladeIV	within clade IV	98.803	1376	1509
ESC_CB4417AA_AS	ESC_VA6178AA_AS	cladeIV	cladeIV	within clade IV	98.799	1385	1509
ESC_CB4417AA_AS	ESC_CA1941AA_AS	cladeIV	cladeIV	within clade IV	98.796	1400	1509
ESC_CB4417AA_AS	ESC_BA0643AA_AS	cladeIV	cladeIV	within clade IV	98.7761	1402	1509
ESC_CB4417AA_AS	ESC_FB1666AA_AS	cladeIV	cladeIV	within clade IV	98.7385	1415	1509
ESC_CB4417AA_AS	ESC_HA1672AA_AS	cladeIV	cladeIV	within clade IV	98.7291	1396	1509
ESC_CB4417AA_AS	ESC_OA0779AA_AS	cladeIV	cladeIII	between clade III and IV	96.7542	1327	1509
ESC_CB4417AA_AS	ESC_ZA9224AA_AS	cladeIV	cladeIII	between clade III and IV	96.7021	1363	1509
ESC_CB4417AA_AS	ESC_BA9635AA_AS	cladeIV	cladeIII	between clade III and IV	96.6685	1353	1509
ESC_CB4417AA_AS	ESC_CA5206AA_AS	cladeIV	cladeIII	between clade III and IV	96.6646	1342	1509
ESC_CB4417AA_AS	ESC_OA1826AA_AS	cladeIV	cladeIII	between clade III and IV	96.6494	1351	1509
ESC_CB4417AA_AS	ESC_RA4287AA_AS	cladeIV	cladeIII	between clade III and IV	96.6129	1359	1509
ESC_CB4417AA_AS	ESC_QA4124AA_AS	cladeIV	cladeIII	between clade III and IV	96.6122	1360	1509
ESC_CB4417AA_AS	ESC_CB7108AA_AS	cladeIV	cladeIII	between clade III and IV	96.6003	1349	1509
ESC_CB4417AA_AS	ESC_ZA9222AA_AS	cladeIV	cladeIII	between clade III and IV	96.5994	1373	1509
ESC_CB4417AA_AS	ESC_CA0920AA_AS	cladeIV	cladeIII	between clade III and IV	96.596	1330	1509
ESC_CB4417AA_AS	ESC_BA8645AA_AS	cladeIV	cladeIII	between clade III and IV	96.5955	1361	1509
ESC_CB4417AA_AS	ESC_UA3700AA_AS	cladeIV	cladeIII	between clade III and IV	96.5931	1355	1509
ESC_CB4417AA_AS	ESC_WA2931AA_AS	cladeIV	cladeIII	between clade III and IV	96.5906	1365	1509
ESC_CB4417AA_AS	ESC_QA4128AA_AS	cladeIV	cladeIII	between clade III and IV	96.5904	1361	1509
ESC_CB4417AA_AS	ESC_VA6004AA_AS	cladeIV	cladeIII	between clade III and IV	96.5875	1354	1509
ESC_CB4417AA_AS	ESC_GA5165AA_AS	cladeIV	cladeIII	between clade III and IV	96.5783	1351	1509
ESC_CB4417AA_AS	ESC_BA9053AA_AS	cladeIV	cladeIII	between clade III and IV	96.571	1332	1509
ESC_CB4417AA_AS	ESC_HA8699AA_AS	cladeIV	cladeIII	between clade III and IV	96.567	1273	1509
ESC_CB4417AA_AS	ESC_HA8762AA_AS	cladeIV	cladeIII	between clade III and IV	96.5657	1346	1509
ESC_CB4417AA_AS	ESC_QA4119AA_AS	cladeIV	cladeIII	between clade III and IV	96.5528	1325	1509
ESC_CB4417AA_AS	ESC_BA4470AA_AS	cladeIV	cladeIII	between clade III and IV	96.5461	1342	1509
ESC_CB4417AA_AS	ESC_CB7110AA_AS	cladeIV	cladeIII	between clade III and IV	96.5443	1352	1509
ESC_CB4417AA_AS	ESC_CA4291AA_AS	cladeIV	cladeIII	between clade III and IV	96.5384	1340	1509
ESC_CB4417AA_AS	ESC_CA4908AA_AS	cladeIV	cladeIII	between clade III and IV	96.5379	1344	1509
ESC_CB4417AA_AS	ESC_SA9306AA_AS	cladeIV	cladeIII	between clade III and IV	96.5359	1382	1509
ESC_CB4417AA_AS	ESC_YA9147AA_AS	cladeIV	cladeIII	between clade III and IV	96.5349	1345	1509
ESC_CB4417AA_AS	ESC_QA4150AA_AS	cladeIV	cladeIII	between clade III and IV	96.5325	1328	1509
ESC_CB4417AA_AS	ESC_OA4996AA_AS	cladeIV	cladeIII	between clade III and IV	96.5117	1222	1509
ESC_CB4417AA_AS	ESC_RA4949AA_AS	cladeIV	cladeIII	between clade III and IV	96.5035	1304	1509
ESC_CB4417AA_AS	ESC_BA3138AA_AS	cladeIV	cladeIII	between clade III and IV	96.4941	1279	1509
ESC_CB4417AA_AS	ESC_ZA5584AA_AS	cladeIV	cladeIII	between clade III and IV	96.4823	1354	1509
ESC_CB4417AA_AS	ESC_BA6997AA_AS	cladeIV	cladeIII	between clade III and IV	96.4594	1270	1509
ESC_CB4417AA_AS	ESC_OA4995AA_AS	cladeIV	cladeIII	between clade III and IV	96.3345	1146	1509
ESC_CB7108AA_AS	ESC_CB7110AA_AS	cladeIII	cladeIII	within clade III	99.9995	1554	1560
ESC_CB7108AA_AS	ESC_YA9147AA_AS	cladeIII	cladeIII	within clade III	99.8813	1464	1560
ESC_CB7108AA_AS	ESC_ZA5584AA_AS	cladeIII	cladeIII	within clade III	99.865	1468	1560
ESC_CB7108AA_AS	ESC_BA8645AA_AS	cladeIII	cladeIII	within clade III	98.8781	1428	1560
ESC_CB7108AA_AS	ESC_ZA9222AA_AS	cladeIII	cladeIII	within clade III	98.8733	1397	1560
ESC_CB7108AA_AS	ESC_RA4287AA_AS	cladeIII	cladeIII	within clade III	98.8701	1383	1560
ESC_CB7108AA_AS	ESC_HA8762AA_AS	cladeIII	cladeIII	within clade III	98.8667	1365	1560
ESC_CB7108AA_AS	ESC_UA3700AA_AS	cladeIII	cladeIII	within clade III	98.8451	1377	1560
ESC_CB7108AA_AS	ESC_OA1826AA_AS	cladeIII	cladeIII	within clade III	98.836	1383	1560
ESC_CB7108AA_AS	ESC_SA9306AA_AS	cladeIII	cladeIII	within clade III	98.8357	1410	1560
ESC_CB7108AA_AS	ESC_WA2931AA_AS	cladeIII	cladeIII	within clade III	98.7948	1412	1560
ESC_CB7108AA_AS	ESC_QA4150AA_AS	cladeIII	cladeIII	within clade III	98.7879	1384	1560
ESC_CB7108AA_AS	ESC_QA4128AA_AS	cladeIII	cladeIII	within clade III	98.7732	1411	1560
ESC_CB7108AA_AS	ESC_CA4291AA_AS	cladeIII	cladeIII	within clade III	98.7594	1397	1560
ESC_CB7108AA_AS	ESC_QA4124AA_AS	cladeIII	cladeIII	within clade III	98.7315	1417	1560
ESC_CB7108AA_AS	ESC_OA4996AA_AS	cladeIII	cladeIII	within clade III	98.7042	1262	1560
ESC_CB7108AA_AS	ESC_BA4470AA_AS	cladeIII	cladeIII	within clade III	98.6587	1434	1560
ESC_CB7108AA_AS	ESC_CA4908AA_AS	cladeIII	cladeIII	within clade III	98.6584	1436	1560
ESC_CB7108AA_AS	ESC_GA5165AA_AS	cladeIII	cladeIII	within clade III	98.5526	1381	1560
ESC_CB7108AA_AS	ESC_CA0920AA_AS	cladeIII	cladeIII	within clade III	98.5368	1372	1560
ESC_CB7108AA_AS	ESC_VA6004AA_AS	cladeIII	cladeIII	within clade III	98.5222	1365	1560
ESC_CB7108AA_AS	ESC_BA9053AA_AS	cladeIII	cladeIII	within clade III	98.5188	1366	1560
ESC_CB7108AA_AS	ESC_RA4949AA_AS	cladeIII	cladeIII	within clade III	98.4863	1337	1560
ESC_CB7108AA_AS	ESC_HA8699AA_AS	cladeIII	cladeIII	within clade III	98.4378	1315	1560
ESC_CB7108AA_AS	ESC_BA9635AA_AS	cladeIII	cladeIII	within clade III	98.3796	1369	1560
ESC_CB7108AA_AS	ESC_CA5206AA_AS	cladeIII	cladeIII	within clade III	98.3589	1367	1560
ESC_CB7108AA_AS	ESC_QA4119AA_AS	cladeIII	cladeIII	within clade III	98.3252	1385	1560
ESC_CB7108AA_AS	ESC_BA3138AA_AS	cladeIII	cladeIII	within clade III	98.3211	1342	1560
ESC_CB7108AA_AS	ESC_OA4995AA_AS	cladeIII	cladeIII	within clade III	98.2358	1211	1560
ESC_CB7108AA_AS	ESC_BA6997AA_AS	cladeIII	cladeIII	within clade III	98.2136	1350	1560
ESC_CB7108AA_AS	ESC_OA0779AA_AS	cladeIII	cladeIII	within clade III	98.0629	1339	1560
ESC_CB7108AA_AS	ESC_ZA9224AA_AS	cladeIII	cladeIII	within clade III	97.8816	1386	1560
ESC_CB7108AA_AS	ESC_XA6801AA_AS	cladeIII	cladeIV	between clade III and IV	96.6432	1349	1560
ESC_CB7108AA_AS	ESC_HA5975AA_AS	cladeIII	cladeIV	between clade III and IV	96.6335	1366	1560
ESC_CB7108AA_AS	ESC_RA4290AA_AS	cladeIII	cladeIV	between clade III and IV	96.6317	1347	1560
ESC_CB7108AA_AS	ESC_HA1672AA_AS	cladeIII	cladeIV	between clade III and IV	96.6244	1335	1560
ESC_CB7108AA_AS	ESC_ZA9220AA_AS	cladeIII	cladeIV	between clade III and IV	96.6125	1349	1560
ESC_CB7108AA_AS	ESC_YA9196AA_AS	cladeIII	cladeIV	between clade III and IV	96.6093	1380	1560
ESC_CB7108AA_AS	ESC_KA9969AA_AS	cladeIII	cladeIV	between clade III and IV	96.5922	1234	1560
ESC_CB7108AA_AS	ESC_WA8946AA_AS	cladeIII	cladeIV	between clade III and IV	96.5856	1317	1560
ESC_CB7108AA_AS	ESC_QA4129AA_AS	cladeIII	cladeIV	between clade III and IV	96.5802	1235	1560
ESC_CB7108AA_AS	ESC_FA7277AA_AS	cladeIII	cladeIV	between clade III and IV	96.5673	1345	1560
ESC_CB7108AA_AS	ESC_HA7907AA_AS	cladeIII	cladeIV	between clade III and IV	96.5636	1383	1560
ESC_CB7108AA_AS	ESC_OA4998AA_AS	cladeIII	cladeIV	between clade III and IV	96.561	1350	1560
ESC_CB7108AA_AS	ESC_IA7618AA_AS	cladeIII	cladeIV	between clade III and IV	96.5594	1353	1560
ESC_CB7108AA_AS	ESC_VA6178AA_AS	cladeIII	cladeIV	between clade III and IV	96.5531	1340	1560
ESC_CB7108AA_AS	ESC_FB1666AA_AS	cladeIII	cladeIV	between clade III and IV	96.5373	1360	1560
ESC_CB7108AA_AS	ESC_BB2860AA_AS	cladeIII	cladeIV	between clade III and IV	96.5354	1292	1560
ESC_CB7108AA_AS	ESC_IA3766AA_AS	cladeIII	cladeIV	between clade III and IV	96.5243	1379	1560
ESC_CB7108AA_AS	ESC_PA0675AA_AS	cladeIII	cladeIV	between clade III and IV	96.5175	1264	1560
ESC_CB7108AA_AS	ESC_IA3765AA_AS	cladeIII	cladeIV	between clade III and IV	96.5086	1386	1560
ESC_CB7108AA_AS	ESC_PA0677AA_AS	cladeIII	cladeIV	between clade III and IV	96.5082	1264	1560
ESC_CB7108AA_AS	ESC_HA7922AA_AS	cladeIII	cladeIV	between clade III and IV	96.5082	1350	1560
ESC_CB7108AA_AS	ESC_VA9300AA_AS	cladeIII	cladeIV	between clade III and IV	96.501	1350	1560
ESC_CB7108AA_AS	ESC_BA0643AA_AS	cladeIII	cladeIV	between clade III and IV	96.4968	1365	1560
ESC_CB7108AA_AS	ESC_BB2722AA_AS	cladeIII	cladeIV	between clade III and IV	96.4942	1342	1560
ESC_CB7108AA_AS	ESC_VA9495AA_AS	cladeIII	cladeIV	between clade III and IV	96.4917	1350	1560
ESC_CB7108AA_AS	ESC_IA4424AA_AS	cladeIII	cladeIV	between clade III and IV	96.4814	1358	1560
ESC_CB7108AA_AS	ESC_CB4417AA_AS	cladeIII	cladeIV	between clade III and IV	96.4777	1355	1560
ESC_CB7108AA_AS	ESC_CA1941AA_AS	cladeIII	cladeIV	between clade III and IV	96.4721	1370	1560
ESC_CB7108AA_AS	ESC_ZA2814AA_AS	cladeIII	cladeIV	between clade III and IV	96.4709	1366	1560
ESC_CB7108AA_AS	ESC_OA4997AA_AS	cladeIII	cladeIV	between clade III and IV	96.4487	1179	1560
ESC_CB7108AA_AS	ESC_VA9337AA_AS	cladeIII	cladeIV	between clade III and IV	96.3529	1339	1560
ESC_CB7108AA_AS	ESC_CA5035AA_AS	cladeIII	cladeIV	between clade III and IV	96.1352	1167	1560
ESC_CB7110AA_AS	ESC_CB7108AA_AS	cladeIII	cladeIII	within clade III	99.9995	1559	1562
ESC_CB7110AA_AS	ESC_ZA5584AA_AS	cladeIII	cladeIII	within clade III	99.9087	1469	1562
ESC_CB7110AA_AS	ESC_YA9147AA_AS	cladeIII	cladeIII	within clade III	99.8816	1468	1562
ESC_CB7110AA_AS	ESC_RA4287AA_AS	cladeIII	cladeIII	within clade III	98.8777	1382	1562
ESC_CB7110AA_AS	ESC_ZA9222AA_AS	cladeIII	cladeIII	within clade III	98.8608	1399	1562
ESC_CB7110AA_AS	ESC_BA8645AA_AS	cladeIII	cladeIII	within clade III	98.8574	1440	1562
ESC_CB7110AA_AS	ESC_SA9306AA_AS	cladeIII	cladeIII	within clade III	98.8433	1406	1562
ESC_CB7110AA_AS	ESC_HA8762AA_AS	cladeIII	cladeIII	within clade III	98.843	1371	1562
ESC_CB7110AA_AS	ESC_UA3700AA_AS	cladeIII	cladeIII	within clade III	98.8334	1377	1562
ESC_CB7110AA_AS	ESC_OA1826AA_AS	cladeIII	cladeIII	within clade III	98.828	1376	1562
ESC_CB7110AA_AS	ESC_QA4150AA_AS	cladeIII	cladeIII	within clade III	98.8155	1387	1562
ESC_CB7110AA_AS	ESC_QA4128AA_AS	cladeIII	cladeIII	within clade III	98.7517	1416	1562
ESC_CB7110AA_AS	ESC_WA2931AA_AS	cladeIII	cladeIII	within clade III	98.7426	1418	1562
ESC_CB7110AA_AS	ESC_CA4291AA_AS	cladeIII	cladeIII	within clade III	98.7345	1394	1562
ESC_CB7110AA_AS	ESC_OA4996AA_AS	cladeIII	cladeIII	within clade III	98.7304	1262	1562
ESC_CB7110AA_AS	ESC_QA4124AA_AS	cladeIII	cladeIII	within clade III	98.6862	1420	1562
ESC_CB7110AA_AS	ESC_CA4908AA_AS	cladeIII	cladeIII	within clade III	98.6735	1438	1562
ESC_CB7110AA_AS	ESC_BA4470AA_AS	cladeIII	cladeIII	within clade III	98.6713	1434	1562
ESC_CB7110AA_AS	ESC_CA0920AA_AS	cladeIII	cladeIII	within clade III	98.551	1367	1562
ESC_CB7110AA_AS	ESC_BA9053AA_AS	cladeIII	cladeIII	within clade III	98.5414	1363	1562
ESC_CB7110AA_AS	ESC_GA5165AA_AS	cladeIII	cladeIII	within clade III	98.5276	1389	1562
ESC_CB7110AA_AS	ESC_VA6004AA_AS	cladeIII	cladeIII	within clade III	98.517	1368	1562
ESC_CB7110AA_AS	ESC_RA4949AA_AS	cladeIII	cladeIII	within clade III	98.5051	1333	1562
ESC_CB7110AA_AS	ESC_HA8699AA_AS	cladeIII	cladeIII	within clade III	98.457	1320	1562
ESC_CB7110AA_AS	ESC_CA5206AA_AS	cladeIII	cladeIII	within clade III	98.3722	1363	1562
ESC_CB7110AA_AS	ESC_BA9635AA_AS	cladeIII	cladeIII	within clade III	98.3652	1369	1562
ESC_CB7110AA_AS	ESC_QA4119AA_AS	cladeIII	cladeIII	within clade III	98.362	1382	1562
ESC_CB7110AA_AS	ESC_BA3138AA_AS	cladeIII	cladeIII	within clade III	98.2723	1346	1562
ESC_CB7110AA_AS	ESC_OA4995AA_AS	cladeIII	cladeIII	within clade III	98.2227	1203	1562
ESC_CB7110AA_AS	ESC_BA6997AA_AS	cladeIII	cladeIII	within clade III	98.2206	1353	1562
ESC_CB7110AA_AS	ESC_OA0779AA_AS	cladeIII	cladeIII	within clade III	98.0899	1330	1562
ESC_CB7110AA_AS	ESC_ZA9224AA_AS	cladeIII	cladeIII	within clade III	97.8858	1387	1562
ESC_CB7110AA_AS	ESC_XA6801AA_AS	cladeIII	cladeIV	between clade III and IV	96.6317	1346	1562
ESC_CB7110AA_AS	ESC_HA5975AA_AS	cladeIII	cladeIV	between clade III and IV	96.6179	1364	1562
ESC_CB7110AA_AS	ESC_RA4290AA_AS	cladeIII	cladeIV	between clade III and IV	96.6105	1345	1562
ESC_CB7110AA_AS	ESC_HA7907AA_AS	cladeIII	cladeIV	between clade III and IV	96.6099	1380	1562
ESC_CB7110AA_AS	ESC_WA8946AA_AS	cladeIII	cladeIV	between clade III and IV	96.6014	1323	1562
ESC_CB7110AA_AS	ESC_IA7618AA_AS	cladeIII	cladeIV	between clade III and IV	96.5954	1346	1562
ESC_CB7110AA_AS	ESC_YA9196AA_AS	cladeIII	cladeIV	between clade III and IV	96.595	1382	1562
ESC_CB7110AA_AS	ESC_FA7277AA_AS	cladeIII	cladeIV	between clade III and IV	96.5924	1332	1562
ESC_CB7110AA_AS	ESC_ZA9220AA_AS	cladeIII	cladeIV	between clade III and IV	96.5901	1357	1562
ESC_CB7110AA_AS	ESC_VA6178AA_AS	cladeIII	cladeIV	between clade III and IV	96.5797	1334	1562
ESC_CB7110AA_AS	ESC_KA9969AA_AS	cladeIII	cladeIV	between clade III and IV	96.5741	1248	1562
ESC_CB7110AA_AS	ESC_BB2860AA_AS	cladeIII	cladeIV	between clade III and IV	96.5618	1289	1562
ESC_CB7110AA_AS	ESC_HA1672AA_AS	cladeIII	cladeIV	between clade III and IV	96.5591	1332	1562
ESC_CB7110AA_AS	ESC_QA4129AA_AS	cladeIII	cladeIV	between clade III and IV	96.5577	1249	1562
ESC_CB7110AA_AS	ESC_PA0677AA_AS	cladeIII	cladeIV	between clade III and IV	96.5476	1260	1562
ESC_CB7110AA_AS	ESC_PA0675AA_AS	cladeIII	cladeIV	between clade III and IV	96.5418	1264	1562
ESC_CB7110AA_AS	ESC_FB1666AA_AS	cladeIII	cladeIV	between clade III and IV	96.5109	1364	1562
ESC_CB7110AA_AS	ESC_CB4417AA_AS	cladeIII	cladeIV	between clade III and IV	96.5063	1355	1562
ESC_CB7110AA_AS	ESC_OA4998AA_AS	cladeIII	cladeIV	between clade III and IV	96.5039	1349	1562
ESC_CB7110AA_AS	ESC_HA7922AA_AS	cladeIII	cladeIV	between clade III and IV	96.4937	1345	1562
ESC_CB7110AA_AS	ESC_ZA2814AA_AS	cladeIII	cladeIV	between clade III and IV	96.4885	1367	1562
ESC_CB7110AA_AS	ESC_BB2722AA_AS	cladeIII	cladeIV	between clade III and IV	96.4869	1352	1562
ESC_CB7110AA_AS	ESC_IA4424AA_AS	cladeIII	cladeIV	between clade III and IV	96.4812	1352	1562
ESC_CB7110AA_AS	ESC_IA3766AA_AS	cladeIII	cladeIV	between clade III and IV	96.4768	1385	1562
ESC_CB7110AA_AS	ESC_VA9495AA_AS	cladeIII	cladeIV	between clade III and IV	96.476	1355	1562
ESC_CB7110AA_AS	ESC_IA3765AA_AS	cladeIII	cladeIV	between clade III and IV	96.4747	1386	1562
ESC_CB7110AA_AS	ESC_CA1941AA_AS	cladeIII	cladeIV	between clade III and IV	96.4656	1369	1562
ESC_CB7110AA_AS	ESC_BA0643AA_AS	cladeIII	cladeIV	between clade III and IV	96.4529	1368	1562
ESC_CB7110AA_AS	ESC_OA4997AA_AS	cladeIII	cladeIV	between clade III and IV	96.4472	1183	1562
ESC_CB7110AA_AS	ESC_VA9300AA_AS	cladeIII	cladeIV	between clade III and IV	96.4434	1371	1562
ESC_CB7110AA_AS	ESC_VA9337AA_AS	cladeIII	cladeIV	between clade III and IV	96.3334	1345	1562
ESC_CB7110AA_AS	ESC_CA5035AA_AS	cladeIII	cladeIV	between clade III and IV	96.2509	1161	1562
ESC_FA7277AA_AS	ESC_IA7618AA_AS	cladeIV	cladeIV	within clade IV	99.9984	1442	1443
ESC_FA7277AA_AS	ESC_WA8946AA_AS	cladeIV	cladeIV	within clade IV	99.9678	1416	1443
ESC_FA7277AA_AS	ESC_HA7907AA_AS	cladeIV	cladeIV	within clade IV	99.0699	1385	1443
ESC_FA7277AA_AS	ESC_IA3766AA_AS	cladeIV	cladeIV	within clade IV	98.9647	1381	1443
ESC_FA7277AA_AS	ESC_IA3765AA_AS	cladeIV	cladeIV	within clade IV	98.958	1381	1443
ESC_FA7277AA_AS	ESC_RA4290AA_AS	cladeIV	cladeIV	within clade IV	98.94	1376	1443
ESC_FA7277AA_AS	ESC_BB2722AA_AS	cladeIV	cladeIV	within clade IV	98.9346	1361	1443
ESC_FA7277AA_AS	ESC_ZA2814AA_AS	cladeIV	cladeIV	within clade IV	98.929	1363	1443
ESC_FA7277AA_AS	ESC_CA1941AA_AS	cladeIV	cladeIV	within clade IV	98.9287	1364	1443
ESC_FA7277AA_AS	ESC_BA0643AA_AS	cladeIV	cladeIV	within clade IV	98.9268	1364	1443
ESC_FA7277AA_AS	ESC_ZA9220AA_AS	cladeIV	cladeIV	within clade IV	98.9263	1372	1443
ESC_FA7277AA_AS	ESC_HA5975AA_AS	cladeIV	cladeIV	within clade IV	98.9218	1383	1443
ESC_FA7277AA_AS	ESC_CB4417AA_AS	cladeIV	cladeIV	within clade IV	98.9196	1367	1443
ESC_FA7277AA_AS	ESC_XA6801AA_AS	cladeIV	cladeIV	within clade IV	98.9185	1377	1443
ESC_FA7277AA_AS	ESC_IA4424AA_AS	cladeIV	cladeIV	within clade IV	98.897	1362	1443
ESC_FA7277AA_AS	ESC_YA9196AA_AS	cladeIV	cladeIV	within clade IV	98.8812	1361	1443
ESC_FA7277AA_AS	ESC_VA6178AA_AS	cladeIV	cladeIV	within clade IV	98.8799	1346	1443
ESC_FA7277AA_AS	ESC_HA7922AA_AS	cladeIV	cladeIV	within clade IV	98.8753	1356	1443
ESC_FA7277AA_AS	ESC_VA9495AA_AS	cladeIV	cladeIV	within clade IV	98.8707	1352	1443
ESC_FA7277AA_AS	ESC_BB2860AA_AS	cladeIV	cladeIV	within clade IV	98.8689	1305	1443
ESC_FA7277AA_AS	ESC_QA4129AA_AS	cladeIV	cladeIV	within clade IV	98.864	1247	1443
ESC_FA7277AA_AS	ESC_FB1666AA_AS	cladeIV	cladeIV	within clade IV	98.8484	1381	1443
ESC_FA7277AA_AS	ESC_VA9337AA_AS	cladeIV	cladeIV	within clade IV	98.846	1349	1443
ESC_FA7277AA_AS	ESC_OA4998AA_AS	cladeIV	cladeIV	within clade IV	98.8404	1378	1443
ESC_FA7277AA_AS	ESC_VA9300AA_AS	cladeIV	cladeIV	within clade IV	98.8352	1373	1443
ESC_FA7277AA_AS	ESC_PA0675AA_AS	cladeIV	cladeIV	within clade IV	98.8339	1279	1443
ESC_FA7277AA_AS	ESC_HA1672AA_AS	cladeIV	cladeIV	within clade IV	98.8276	1344	1443
ESC_FA7277AA_AS	ESC_OA4997AA_AS	cladeIV	cladeIV	within clade IV	98.827	1195	1443
ESC_FA7277AA_AS	ESC_KA9969AA_AS	cladeIV	cladeIV	within clade IV	98.7827	1260	1443
ESC_FA7277AA_AS	ESC_PA0677AA_AS	cladeIV	cladeIV	within clade IV	98.7652	1278	1443
ESC_FA7277AA_AS	ESC_CA5035AA_AS	cladeIV	cladeIV	within clade IV	98.593	1176	1443
ESC_FA7277AA_AS	ESC_OA0779AA_AS	cladeIV	cladeIII	between clade III and IV	96.6883	1308	1443
ESC_FA7277AA_AS	ESC_ZA9222AA_AS	cladeIV	cladeIII	between clade III and IV	96.6289	1344	1443
ESC_FA7277AA_AS	ESC_YA9147AA_AS	cladeIV	cladeIII	between clade III and IV	96.6279	1337	1443
ESC_FA7277AA_AS	ESC_ZA9224AA_AS	cladeIV	cladeIII	between clade III and IV	96.6233	1329	1443
ESC_FA7277AA_AS	ESC_UA3700AA_AS	cladeIV	cladeIII	between clade III and IV	96.6233	1313	1443
ESC_FA7277AA_AS	ESC_SA9306AA_AS	cladeIV	cladeIII	between clade III and IV	96.6139	1321	1443
ESC_FA7277AA_AS	ESC_CA0920AA_AS	cladeIV	cladeIII	between clade III and IV	96.6095	1327	1443
ESC_FA7277AA_AS	ESC_BA9053AA_AS	cladeIV	cladeIII	between clade III and IV	96.6038	1320	1443
ESC_FA7277AA_AS	ESC_CB7108AA_AS	cladeIV	cladeIII	between clade III and IV	96.6032	1333	1443
ESC_FA7277AA_AS	ESC_ZA5584AA_AS	cladeIV	cladeIII	between clade III and IV	96.6023	1342	1443
ESC_FA7277AA_AS	ESC_RA4287AA_AS	cladeIV	cladeIII	between clade III and IV	96.6008	1337	1443
ESC_FA7277AA_AS	ESC_CB7110AA_AS	cladeIV	cladeIII	between clade III and IV	96.5941	1337	1443
ESC_FA7277AA_AS	ESC_QA4128AA_AS	cladeIV	cladeIII	between clade III and IV	96.5906	1321	1443
ESC_FA7277AA_AS	ESC_WA2931AA_AS	cladeIV	cladeIII	between clade III and IV	96.5892	1318	1443
ESC_FA7277AA_AS	ESC_CA5206AA_AS	cladeIV	cladeIII	between clade III and IV	96.5886	1317	1443
ESC_FA7277AA_AS	ESC_HA8762AA_AS	cladeIV	cladeIII	between clade III and IV	96.582	1323	1443
ESC_FA7277AA_AS	ESC_QA4124AA_AS	cladeIV	cladeIII	between clade III and IV	96.5787	1325	1443
ESC_FA7277AA_AS	ESC_GA5165AA_AS	cladeIV	cladeIII	between clade III and IV	96.5779	1325	1443
ESC_FA7277AA_AS	ESC_BA9635AA_AS	cladeIV	cladeIII	between clade III and IV	96.5759	1316	1443
ESC_FA7277AA_AS	ESC_BA4470AA_AS	cladeIV	cladeIII	between clade III and IV	96.5739	1322	1443
ESC_FA7277AA_AS	ESC_CA4908AA_AS	cladeIV	cladeIII	between clade III and IV	96.5729	1321	1443
ESC_FA7277AA_AS	ESC_BA8645AA_AS	cladeIV	cladeIII	between clade III and IV	96.5672	1342	1443
ESC_FA7277AA_AS	ESC_CA4291AA_AS	cladeIV	cladeIII	between clade III and IV	96.5615	1310	1443
ESC_FA7277AA_AS	ESC_OA1826AA_AS	cladeIV	cladeIII	between clade III and IV	96.5595	1331	1443
ESC_FA7277AA_AS	ESC_QA4150AA_AS	cladeIV	cladeIII	between clade III and IV	96.5464	1302	1443
ESC_FA7277AA_AS	ESC_HA8699AA_AS	cladeIV	cladeIII	between clade III and IV	96.5438	1267	1443
ESC_FA7277AA_AS	ESC_QA4119AA_AS	cladeIV	cladeIII	between clade III and IV	96.5269	1292	1443
ESC_FA7277AA_AS	ESC_RA4949AA_AS	cladeIV	cladeIII	between clade III and IV	96.523	1297	1443
ESC_FA7277AA_AS	ESC_VA6004AA_AS	cladeIV	cladeIII	between clade III and IV	96.504	1332	1443
ESC_FA7277AA_AS	ESC_OA4996AA_AS	cladeIV	cladeIII	between clade III and IV	96.4885	1209	1443
ESC_FA7277AA_AS	ESC_BA3138AA_AS	cladeIV	cladeIII	between clade III and IV	96.4814	1274	1443
ESC_FA7277AA_AS	ESC_OA4995AA_AS	cladeIV	cladeIII	between clade III and IV	96.4476	1133	1443
ESC_FA7277AA_AS	ESC_BA6997AA_AS	cladeIV	cladeIII	between clade III and IV	96.4429	1282	1443
ESC_FB1666AA_AS	ESC_BB2722AA_AS	cladeIV	cladeIV	within clade IV	98.989	1435	1539
ESC_FB1666AA_AS	ESC_VA6178AA_AS	cladeIV	cladeIV	within clade IV	98.9858	1403	1539
ESC_FB1666AA_AS	ESC_YA9196AA_AS	cladeIV	cladeIV	within clade IV	98.9244	1425	1539
ESC_FB1666AA_AS	ESC_FA7277AA_AS	cladeIV	cladeIV	within clade IV	98.9236	1366	1539
ESC_FB1666AA_AS	ESC_IA7618AA_AS	cladeIV	cladeIV	within clade IV	98.9133	1374	1539
ESC_FB1666AA_AS	ESC_VA9495AA_AS	cladeIV	cladeIV	within clade IV	98.9131	1411	1539
ESC_FB1666AA_AS	ESC_XA6801AA_AS	cladeIV	cladeIV	within clade IV	98.904	1387	1539
ESC_FB1666AA_AS	ESC_WA8946AA_AS	cladeIV	cladeIV	within clade IV	98.894	1368	1539
ESC_FB1666AA_AS	ESC_RA4290AA_AS	cladeIV	cladeIV	within clade IV	98.8833	1386	1539
ESC_FB1666AA_AS	ESC_HA7922AA_AS	cladeIV	cladeIV	within clade IV	98.8759	1442	1539
ESC_FB1666AA_AS	ESC_HA5975AA_AS	cladeIV	cladeIV	within clade IV	98.8673	1389	1539
ESC_FB1666AA_AS	ESC_ZA9220AA_AS	cladeIV	cladeIV	within clade IV	98.8606	1385	1539
ESC_FB1666AA_AS	ESC_ZA2814AA_AS	cladeIV	cladeIV	within clade IV	98.853	1425	1539
ESC_FB1666AA_AS	ESC_HA1672AA_AS	cladeIV	cladeIV	within clade IV	98.8517	1400	1539
ESC_FB1666AA_AS	ESC_BB2860AA_AS	cladeIV	cladeIV	within clade IV	98.851	1350	1539
ESC_FB1666AA_AS	ESC_KA9969AA_AS	cladeIV	cladeIV	within clade IV	98.8444	1254	1539
ESC_FB1666AA_AS	ESC_HA7907AA_AS	cladeIV	cladeIV	within clade IV	98.8319	1392	1539
ESC_FB1666AA_AS	ESC_QA4129AA_AS	cladeIV	cladeIV	within clade IV	98.8254	1253	1539
ESC_FB1666AA_AS	ESC_VA9300AA_AS	cladeIV	cladeIV	within clade IV	98.8214	1382	1539
ESC_FB1666AA_AS	ESC_OA4998AA_AS	cladeIV	cladeIV	within clade IV	98.8097	1385	1539
ESC_FB1666AA_AS	ESC_PA0675AA_AS	cladeIV	cladeIV	within clade IV	98.7999	1310	1539
ESC_FB1666AA_AS	ESC_IA3766AA_AS	cladeIV	cladeIV	within clade IV	98.7962	1401	1539
ESC_FB1666AA_AS	ESC_PA0677AA_AS	cladeIV	cladeIV	within clade IV	98.7959	1299	1539
ESC_FB1666AA_AS	ESC_CB4417AA_AS	cladeIV	cladeIV	within clade IV	98.7907	1409	1539
ESC_FB1666AA_AS	ESC_IA3765AA_AS	cladeIV	cladeIV	within clade IV	98.7833	1401	1539
ESC_FB1666AA_AS	ESC_OA4997AA_AS	cladeIV	cladeIV	within clade IV	98.7603	1193	1539
ESC_FB1666AA_AS	ESC_BA0643AA_AS	cladeIV	cladeIV	within clade IV	98.7482	1434	1539
ESC_FB1666AA_AS	ESC_CA1941AA_AS	cladeIV	cladeIV	within clade IV	98.7471	1438	1539
ESC_FB1666AA_AS	ESC_IA4424AA_AS	cladeIV	cladeIV	within clade IV	98.74	1375	1539
ESC_FB1666AA_AS	ESC_VA9337AA_AS	cladeIV	cladeIV	within clade IV	98.7205	1435	1539
ESC_FB1666AA_AS	ESC_CA5035AA_AS	cladeIV	cladeIV	within clade IV	98.4548	1210	1539
ESC_FB1666AA_AS	ESC_OA0779AA_AS	cladeIV	cladeIII	between clade III and IV	96.6907	1333	1539
ESC_FB1666AA_AS	ESC_RA4287AA_AS	cladeIV	cladeIII	between clade III and IV	96.6431	1360	1539
ESC_FB1666AA_AS	ESC_ZA9222AA_AS	cladeIV	cladeIII	between clade III and IV	96.6303	1370	1539
ESC_FB1666AA_AS	ESC_BA9635AA_AS	cladeIV	cladeIII	between clade III and IV	96.6268	1342	1539
ESC_FB1666AA_AS	ESC_CA5206AA_AS	cladeIV	cladeIII	between clade III and IV	96.6173	1335	1539
ESC_FB1666AA_AS	ESC_ZA9224AA_AS	cladeIV	cladeIII	between clade III and IV	96.6163	1369	1539
ESC_FB1666AA_AS	ESC_YA9147AA_AS	cladeIV	cladeIII	between clade III and IV	96.6031	1349	1539
ESC_FB1666AA_AS	ESC_OA1826AA_AS	cladeIV	cladeIII	between clade III and IV	96.5921	1331	1539
ESC_FB1666AA_AS	ESC_SA9306AA_AS	cladeIV	cladeIII	between clade III and IV	96.5912	1365	1539
ESC_FB1666AA_AS	ESC_ZA5584AA_AS	cladeIV	cladeIII	between clade III and IV	96.5879	1354	1539
ESC_FB1666AA_AS	ESC_QA4128AA_AS	cladeIV	cladeIII	between clade III and IV	96.5765	1374	1539
ESC_FB1666AA_AS	ESC_UA3700AA_AS	cladeIV	cladeIII	between clade III and IV	96.5699	1348	1539
ESC_FB1666AA_AS	ESC_HA8762AA_AS	cladeIV	cladeIII	between clade III and IV	96.5677	1333	1539
ESC_FB1666AA_AS	ESC_GA5165AA_AS	cladeIV	cladeIII	between clade III and IV	96.5561	1360	1539
ESC_FB1666AA_AS	ESC_CA0920AA_AS	cladeIV	cladeIII	between clade III and IV	96.5484	1338	1539
ESC_FB1666AA_AS	ESC_WA2931AA_AS	cladeIV	cladeIII	between clade III and IV	96.533	1361	1539
ESC_FB1666AA_AS	ESC_QA4124AA_AS	cladeIV	cladeIII	between clade III and IV	96.5171	1356	1539
ESC_FB1666AA_AS	ESC_CA4291AA_AS	cladeIV	cladeIII	between clade III and IV	96.5152	1348	1539
ESC_FB1666AA_AS	ESC_RA4949AA_AS	cladeIV	cladeIII	between clade III and IV	96.5144	1304	1539
ESC_FB1666AA_AS	ESC_HA8699AA_AS	cladeIV	cladeIII	between clade III and IV	96.514	1282	1539
ESC_FB1666AA_AS	ESC_VA6004AA_AS	cladeIV	cladeIII	between clade III and IV	96.5138	1355	1539
ESC_FB1666AA_AS	ESC_QA4150AA_AS	cladeIV	cladeIII	between clade III and IV	96.5135	1322	1539
ESC_FB1666AA_AS	ESC_BA9053AA_AS	cladeIV	cladeIII	between clade III and IV	96.5124	1335	1539
ESC_FB1666AA_AS	ESC_CB7108AA_AS	cladeIV	cladeIII	between clade III and IV	96.5019	1368	1539
ESC_FB1666AA_AS	ESC_BA8645AA_AS	cladeIV	cladeIII	between clade III and IV	96.4971	1367	1539
ESC_FB1666AA_AS	ESC_CB7110AA_AS	cladeIV	cladeIII	between clade III and IV	96.4969	1358	1539
ESC_FB1666AA_AS	ESC_CA4908AA_AS	cladeIV	cladeIII	between clade III and IV	96.4872	1357	1539
ESC_FB1666AA_AS	ESC_BA3138AA_AS	cladeIV	cladeIII	between clade III and IV	96.4865	1296	1539
ESC_FB1666AA_AS	ESC_BA4470AA_AS	cladeIV	cladeIII	between clade III and IV	96.4742	1358	1539
ESC_FB1666AA_AS	ESC_OA4996AA_AS	cladeIV	cladeIII	between clade III and IV	96.4546	1224	1539
ESC_FB1666AA_AS	ESC_QA4119AA_AS	cladeIV	cladeIII	between clade III and IV	96.4306	1342	1539
ESC_FB1666AA_AS	ESC_OA4995AA_AS	cladeIV	cladeIII	between clade III and IV	96.4243	1157	1539
ESC_FB1666AA_AS	ESC_BA6997AA_AS	cladeIV	cladeIII	between clade III and IV	96.3832	1288	1539
ESC_GA5165AA_AS	ESC_HA8699AA_AS	cladeIII	cladeIII	within clade III	99.8391	1316	1471
ESC_GA5165AA_AS	ESC_QA4119AA_AS	cladeIII	cladeIII	within clade III	99.8327	1390	1471
ESC_GA5165AA_AS	ESC_VA6004AA_AS	cladeIII	cladeIII	within clade III	99.8182	1399	1471
ESC_GA5165AA_AS	ESC_RA4949AA_AS	cladeIII	cladeIII	within clade III	99.7779	1359	1471
ESC_GA5165AA_AS	ESC_BA3138AA_AS	cladeIII	cladeIII	within clade III	99.7674	1330	1471
ESC_GA5165AA_AS	ESC_BA6997AA_AS	cladeIII	cladeIII	within clade III	99.6387	1340	1471
ESC_GA5165AA_AS	ESC_OA4995AA_AS	cladeIII	cladeIII	within clade III	99.6088	1192	1471
ESC_GA5165AA_AS	ESC_CA0920AA_AS	cladeIII	cladeIII	within clade III	98.8813	1375	1471
ESC_GA5165AA_AS	ESC_BA9053AA_AS	cladeIII	cladeIII	within clade III	98.8725	1371	1471
ESC_GA5165AA_AS	ESC_RA4287AA_AS	cladeIII	cladeIII	within clade III	98.6234	1373	1471
ESC_GA5165AA_AS	ESC_ZA9222AA_AS	cladeIII	cladeIII	within clade III	98.6111	1398	1471
ESC_GA5165AA_AS	ESC_CA5206AA_AS	cladeIII	cladeIII	within clade III	98.6106	1367	1471
ESC_GA5165AA_AS	ESC_UA3700AA_AS	cladeIII	cladeIII	within clade III	98.6104	1369	1471
ESC_GA5165AA_AS	ESC_OA1826AA_AS	cladeIII	cladeIII	within clade III	98.5959	1369	1471
ESC_GA5165AA_AS	ESC_BA9635AA_AS	cladeIII	cladeIII	within clade III	98.5929	1383	1471
ESC_GA5165AA_AS	ESC_QA4128AA_AS	cladeIII	cladeIII	within clade III	98.5917	1386	1471
ESC_GA5165AA_AS	ESC_SA9306AA_AS	cladeIII	cladeIII	within clade III	98.5788	1400	1471
ESC_GA5165AA_AS	ESC_HA8762AA_AS	cladeIII	cladeIII	within clade III	98.5651	1364	1471
ESC_GA5165AA_AS	ESC_BA8645AA_AS	cladeIII	cladeIII	within clade III	98.5646	1379	1471
ESC_GA5165AA_AS	ESC_CA4291AA_AS	cladeIII	cladeIII	within clade III	98.5633	1374	1471
ESC_GA5165AA_AS	ESC_CB7110AA_AS	cladeIII	cladeIII	within clade III	98.5631	1373	1471
ESC_GA5165AA_AS	ESC_ZA5584AA_AS	cladeIII	cladeIII	within clade III	98.5531	1373	1471
ESC_GA5165AA_AS	ESC_CB7108AA_AS	cladeIII	cladeIII	within clade III	98.5506	1383	1471
ESC_GA5165AA_AS	ESC_WA2931AA_AS	cladeIII	cladeIII	within clade III	98.5483	1388	1471
ESC_GA5165AA_AS	ESC_QA4150AA_AS	cladeIII	cladeIII	within clade III	98.5434	1359	1471
ESC_GA5165AA_AS	ESC_QA4124AA_AS	cladeIII	cladeIII	within clade III	98.54	1392	1471
ESC_GA5165AA_AS	ESC_YA9147AA_AS	cladeIII	cladeIII	within clade III	98.5291	1376	1471
ESC_GA5165AA_AS	ESC_CA4908AA_AS	cladeIII	cladeIII	within clade III	98.5249	1371	1471
ESC_GA5165AA_AS	ESC_BA4470AA_AS	cladeIII	cladeIII	within clade III	98.5111	1374	1471
ESC_GA5165AA_AS	ESC_OA4996AA_AS	cladeIII	cladeIII	within clade III	98.4838	1254	1471
ESC_GA5165AA_AS	ESC_OA0779AA_AS	cladeIII	cladeIII	within clade III	98.0671	1330	1471
ESC_GA5165AA_AS	ESC_ZA9224AA_AS	cladeIII	cladeIII	within clade III	98.004	1361	1471
ESC_GA5165AA_AS	ESC_RA4290AA_AS	cladeIII	cladeIV	between clade III and IV	96.6345	1356	1471
ESC_GA5165AA_AS	ESC_YA9196AA_AS	cladeIII	cladeIV	between clade III and IV	96.6215	1337	1471
ESC_GA5165AA_AS	ESC_ZA9220AA_AS	cladeIII	cladeIV	between clade III and IV	96.6204	1358	1471
ESC_GA5165AA_AS	ESC_XA6801AA_AS	cladeIII	cladeIV	between clade III and IV	96.619	1360	1471
ESC_GA5165AA_AS	ESC_HA5975AA_AS	cladeIII	cladeIV	between clade III and IV	96.6186	1360	1471
ESC_GA5165AA_AS	ESC_KA9969AA_AS	cladeIII	cladeIV	between clade III and IV	96.6049	1237	1471
ESC_GA5165AA_AS	ESC_BB2860AA_AS	cladeIII	cladeIV	between clade III and IV	96.6001	1281	1471
ESC_GA5165AA_AS	ESC_CB4417AA_AS	cladeIII	cladeIV	between clade III and IV	96.5934	1342	1471
ESC_GA5165AA_AS	ESC_HA1672AA_AS	cladeIII	cladeIV	between clade III and IV	96.5914	1337	1471
ESC_GA5165AA_AS	ESC_IA7618AA_AS	cladeIII	cladeIV	between clade III and IV	96.5906	1328	1471
ESC_GA5165AA_AS	ESC_QA4129AA_AS	cladeIII	cladeIV	between clade III and IV	96.5905	1246	1471
ESC_GA5165AA_AS	ESC_ZA2814AA_AS	cladeIII	cladeIV	between clade III and IV	96.5845	1323	1471
ESC_GA5165AA_AS	ESC_IA3765AA_AS	cladeIII	cladeIV	between clade III and IV	96.5832	1364	1471
ESC_GA5165AA_AS	ESC_IA3766AA_AS	cladeIII	cladeIV	between clade III and IV	96.5813	1364	1471
ESC_GA5165AA_AS	ESC_FA7277AA_AS	cladeIII	cladeIV	between clade III and IV	96.5799	1329	1471
ESC_GA5165AA_AS	ESC_VA9300AA_AS	cladeIII	cladeIV	between clade III and IV	96.5761	1330	1471
ESC_GA5165AA_AS	ESC_OA4998AA_AS	cladeIII	cladeIV	between clade III and IV	96.5749	1355	1471
ESC_GA5165AA_AS	ESC_HA7922AA_AS	cladeIII	cladeIV	between clade III and IV	96.5742	1339	1471
ESC_GA5165AA_AS	ESC_IA4424AA_AS	cladeIII	cladeIV	between clade III and IV	96.573	1347	1471
ESC_GA5165AA_AS	ESC_FB1666AA_AS	cladeIII	cladeIV	between clade III and IV	96.5614	1342	1471
ESC_GA5165AA_AS	ESC_PA0675AA_AS	cladeIII	cladeIV	between clade III and IV	96.5492	1271	1471
ESC_GA5165AA_AS	ESC_BB2722AA_AS	cladeIII	cladeIV	between clade III and IV	96.5469	1337	1471
ESC_GA5165AA_AS	ESC_VA9495AA_AS	cladeIII	cladeIV	between clade III and IV	96.5445	1350	1471
ESC_GA5165AA_AS	ESC_HA7907AA_AS	cladeIII	cladeIV	between clade III and IV	96.536	1344	1471
ESC_GA5165AA_AS	ESC_WA8946AA_AS	cladeIII	cladeIV	between clade III and IV	96.5356	1317	1471
ESC_GA5165AA_AS	ESC_OA4997AA_AS	cladeIII	cladeIV	between clade III and IV	96.5339	1157	1471
ESC_GA5165AA_AS	ESC_CA1941AA_AS	cladeIII	cladeIV	between clade III and IV	96.5249	1338	1471
ESC_GA5165AA_AS	ESC_VA6178AA_AS	cladeIII	cladeIV	between clade III and IV	96.521	1342	1471
ESC_GA5165AA_AS	ESC_BA0643AA_AS	cladeIII	cladeIV	between clade III and IV	96.5181	1335	1471
ESC_GA5165AA_AS	ESC_PA0677AA_AS	cladeIII	cladeIV	between clade III and IV	96.5085	1260	1471
ESC_GA5165AA_AS	ESC_VA9337AA_AS	cladeIII	cladeIV	between clade III and IV	96.4664	1334	1471
ESC_GA5165AA_AS	ESC_CA5035AA_AS	cladeIII	cladeIV	between clade III and IV	96.2447	1158	1471
ESC_HA1672AA_AS	ESC_HA5975AA_AS	cladeIV	cladeIV	within clade IV	98.8651	1375	1481
ESC_HA1672AA_AS	ESC_YA9196AA_AS	cladeIV	cladeIV	within clade IV	98.8547	1397	1481
ESC_HA1672AA_AS	ESC_ZA9220AA_AS	cladeIV	cladeIV	within clade IV	98.8543	1373	1481
ESC_HA1672AA_AS	ESC_RA4290AA_AS	cladeIV	cladeIV	within clade IV	98.8445	1377	1481
ESC_HA1672AA_AS	ESC_ZA2814AA_AS	cladeIV	cladeIV	within clade IV	98.8413	1381	1481
ESC_HA1672AA_AS	ESC_IA7618AA_AS	cladeIV	cladeIV	within clade IV	98.8295	1347	1481
ESC_HA1672AA_AS	ESC_XA6801AA_AS	cladeIV	cladeIV	within clade IV	98.8288	1379	1481
ESC_HA1672AA_AS	ESC_BB2860AA_AS	cladeIV	cladeIV	within clade IV	98.8274	1323	1481
ESC_HA1672AA_AS	ESC_VA9495AA_AS	cladeIV	cladeIV	within clade IV	98.8235	1374	1481
ESC_HA1672AA_AS	ESC_HA7922AA_AS	cladeIV	cladeIV	within clade IV	98.8033	1401	1481
ESC_HA1672AA_AS	ESC_FA7277AA_AS	cladeIV	cladeIV	within clade IV	98.802	1352	1481
ESC_HA1672AA_AS	ESC_BB2722AA_AS	cladeIV	cladeIV	within clade IV	98.7988	1372	1481
ESC_HA1672AA_AS	ESC_QA4129AA_AS	cladeIV	cladeIV	within clade IV	98.7906	1252	1481
ESC_HA1672AA_AS	ESC_FB1666AA_AS	cladeIV	cladeIV	within clade IV	98.7852	1407	1481
ESC_HA1672AA_AS	ESC_VA6178AA_AS	cladeIV	cladeIV	within clade IV	98.7827	1389	1481
ESC_HA1672AA_AS	ESC_VA9300AA_AS	cladeIV	cladeIV	within clade IV	98.7799	1368	1481
ESC_HA1672AA_AS	ESC_BA0643AA_AS	cladeIV	cladeIV	within clade IV	98.7799	1390	1481
ESC_HA1672AA_AS	ESC_CA1941AA_AS	cladeIV	cladeIV	within clade IV	98.7779	1391	1481
ESC_HA1672AA_AS	ESC_OA4997AA_AS	cladeIV	cladeIV	within clade IV	98.7714	1177	1481
ESC_HA1672AA_AS	ESC_IA3766AA_AS	cladeIV	cladeIV	within clade IV	98.762	1388	1481
ESC_HA1672AA_AS	ESC_IA3765AA_AS	cladeIV	cladeIV	within clade IV	98.7614	1389	1481
ESC_HA1672AA_AS	ESC_PA0677AA_AS	cladeIV	cladeIV	within clade IV	98.7603	1297	1481
ESC_HA1672AA_AS	ESC_WA8946AA_AS	cladeIV	cladeIV	within clade IV	98.7555	1340	1481
ESC_HA1672AA_AS	ESC_IA4424AA_AS	cladeIV	cladeIV	within clade IV	98.7548	1370	1481
ESC_HA1672AA_AS	ESC_PA0675AA_AS	cladeIV	cladeIV	within clade IV	98.7523	1311	1481
ESC_HA1672AA_AS	ESC_OA4998AA_AS	cladeIV	cladeIV	within clade IV	98.7511	1378	1481
ESC_HA1672AA_AS	ESC_HA7907AA_AS	cladeIV	cladeIV	within clade IV	98.7446	1374	1481
ESC_HA1672AA_AS	ESC_VA9337AA_AS	cladeIV	cladeIV	within clade IV	98.7008	1373	1481
ESC_HA1672AA_AS	ESC_KA9969AA_AS	cladeIV	cladeIV	within clade IV	98.689	1258	1481
ESC_HA1672AA_AS	ESC_CB4417AA_AS	cladeIV	cladeIV	within clade IV	98.6563	1401	1481
ESC_HA1672AA_AS	ESC_CA5035AA_AS	cladeIV	cladeIV	within clade IV	98.459	1198	1481
ESC_HA1672AA_AS	ESC_OA0779AA_AS	cladeIV	cladeIII	between clade III and IV	96.6415	1313	1481
ESC_HA1672AA_AS	ESC_ZA9224AA_AS	cladeIV	cladeIII	between clade III and IV	96.6149	1343	1481
ESC_HA1672AA_AS	ESC_BA8645AA_AS	cladeIV	cladeIII	between clade III and IV	96.5586	1340	1481
ESC_HA1672AA_AS	ESC_OA1826AA_AS	cladeIV	cladeIII	between clade III and IV	96.546	1324	1481
ESC_HA1672AA_AS	ESC_QA4128AA_AS	cladeIV	cladeIII	between clade III and IV	96.532	1352	1481
ESC_HA1672AA_AS	ESC_QA4150AA_AS	cladeIV	cladeIII	between clade III and IV	96.5308	1309	1481
ESC_HA1672AA_AS	ESC_BA9635AA_AS	cladeIV	cladeIII	between clade III and IV	96.5296	1323	1481
ESC_HA1672AA_AS	ESC_CA5206AA_AS	cladeIV	cladeIII	between clade III and IV	96.5147	1322	1481
ESC_HA1672AA_AS	ESC_HA8762AA_AS	cladeIV	cladeIII	between clade III and IV	96.5098	1321	1481
ESC_HA1672AA_AS	ESC_ZA9222AA_AS	cladeIV	cladeIII	between clade III and IV	96.5068	1351	1481
ESC_HA1672AA_AS	ESC_QA4124AA_AS	cladeIV	cladeIII	between clade III and IV	96.5067	1341	1481
ESC_HA1672AA_AS	ESC_GA5165AA_AS	cladeIV	cladeIII	between clade III and IV	96.5013	1340	1481
ESC_HA1672AA_AS	ESC_WA2931AA_AS	cladeIV	cladeIII	between clade III and IV	96.5009	1347	1481
ESC_HA1672AA_AS	ESC_RA4287AA_AS	cladeIV	cladeIII	between clade III and IV	96.4938	1345	1481
ESC_HA1672AA_AS	ESC_CA4291AA_AS	cladeIV	cladeIII	between clade III and IV	96.4908	1343	1481
ESC_HA1672AA_AS	ESC_BA9053AA_AS	cladeIV	cladeIII	between clade III and IV	96.4858	1330	1481
ESC_HA1672AA_AS	ESC_CA0920AA_AS	cladeIV	cladeIII	between clade III and IV	96.4819	1337	1481
ESC_HA1672AA_AS	ESC_UA3700AA_AS	cladeIV	cladeIII	between clade III and IV	96.4816	1351	1481
ESC_HA1672AA_AS	ESC_CB7108AA_AS	cladeIV	cladeIII	between clade III and IV	96.4804	1346	1481
ESC_HA1672AA_AS	ESC_CB7110AA_AS	cladeIV	cladeIII	between clade III and IV	96.4775	1339	1481
ESC_HA1672AA_AS	ESC_YA9147AA_AS	cladeIV	cladeIII	between clade III and IV	96.4775	1344	1481
ESC_HA1672AA_AS	ESC_SA9306AA_AS	cladeIV	cladeIII	between clade III and IV	96.4705	1358	1481
ESC_HA1672AA_AS	ESC_HA8699AA_AS	cladeIV	cladeIII	between clade III and IV	96.4631	1259	1481
ESC_HA1672AA_AS	ESC_VA6004AA_AS	cladeIV	cladeIII	between clade III and IV	96.4548	1333	1481
ESC_HA1672AA_AS	ESC_RA4949AA_AS	cladeIV	cladeIII	between clade III and IV	96.4454	1300	1481
ESC_HA1672AA_AS	ESC_ZA5584AA_AS	cladeIV	cladeIII	between clade III and IV	96.4328	1344	1481
ESC_HA1672AA_AS	ESC_BA3138AA_AS	cladeIV	cladeIII	between clade III and IV	96.4194	1259	1481
ESC_HA1672AA_AS	ESC_OA4996AA_AS	cladeIV	cladeIII	between clade III and IV	96.4162	1213	1481
ESC_HA1672AA_AS	ESC_BA6997AA_AS	cladeIV	cladeIII	between clade III and IV	96.38	1268	1481
ESC_HA1672AA_AS	ESC_QA4119AA_AS	cladeIV	cladeIII	between clade III and IV	96.3771	1323	1481
ESC_HA1672AA_AS	ESC_BA4470AA_AS	cladeIV	cladeIII	between clade III and IV	96.3753	1348	1481
ESC_HA1672AA_AS	ESC_CA4908AA_AS	cladeIV	cladeIII	between clade III and IV	96.3686	1350	1481
ESC_HA1672AA_AS	ESC_OA4995AA_AS	cladeIV	cladeIII	between clade III and IV	96.3095	1144	1481
ESC_HA5975AA_AS	ESC_XA6801AA_AS	cladeIV	cladeIV	within clade IV	99.9533	1455	1470
ESC_HA5975AA_AS	ESC_RA4290AA_AS	cladeIV	cladeIV	within clade IV	99.9171	1438	1470
ESC_HA5975AA_AS	ESC_VA9300AA_AS	cladeIV	cladeIV	within clade IV	99.8877	1417	1470
ESC_HA5975AA_AS	ESC_IA3766AA_AS	cladeIV	cladeIV	within clade IV	99.8808	1443	1470
ESC_HA5975AA_AS	ESC_ZA9220AA_AS	cladeIV	cladeIV	within clade IV	99.8801	1454	1470
ESC_HA5975AA_AS	ESC_OA4998AA_AS	cladeIV	cladeIV	within clade IV	99.8787	1437	1470
ESC_HA5975AA_AS	ESC_IA3765AA_AS	cladeIV	cladeIV	within clade IV	99.8772	1442	1470
ESC_HA5975AA_AS	ESC_IA4424AA_AS	cladeIV	cladeIV	within clade IV	99.8619	1424	1470
ESC_HA5975AA_AS	ESC_CB4417AA_AS	cladeIV	cladeIV	within clade IV	99.1048	1401	1470
ESC_HA5975AA_AS	ESC_BB2860AA_AS	cladeIV	cladeIV	within clade IV	99.0585	1321	1470
ESC_HA5975AA_AS	ESC_KA9969AA_AS	cladeIV	cladeIV	within clade IV	99.014	1273	1470
ESC_HA5975AA_AS	ESC_QA4129AA_AS	cladeIV	cladeIV	within clade IV	99.0049	1277	1470
ESC_HA5975AA_AS	ESC_YA9196AA_AS	cladeIV	cladeIV	within clade IV	99.0013	1384	1470
ESC_HA5975AA_AS	ESC_BB2722AA_AS	cladeIV	cladeIV	within clade IV	98.999	1358	1470
ESC_HA5975AA_AS	ESC_PA0677AA_AS	cladeIV	cladeIV	within clade IV	98.9913	1280	1470
ESC_HA5975AA_AS	ESC_PA0675AA_AS	cladeIV	cladeIV	within clade IV	98.974	1290	1470
ESC_HA5975AA_AS	ESC_HA7922AA_AS	cladeIV	cladeIV	within clade IV	98.9695	1381	1470
ESC_HA5975AA_AS	ESC_IA7618AA_AS	cladeIV	cladeIV	within clade IV	98.946	1375	1470
ESC_HA5975AA_AS	ESC_HA7907AA_AS	cladeIV	cladeIV	within clade IV	98.9253	1393	1470
ESC_HA5975AA_AS	ESC_FA7277AA_AS	cladeIV	cladeIV	within clade IV	98.9205	1376	1470
ESC_HA5975AA_AS	ESC_OA4997AA_AS	cladeIV	cladeIV	within clade IV	98.9083	1217	1470
ESC_HA5975AA_AS	ESC_ZA2814AA_AS	cladeIV	cladeIV	within clade IV	98.9055	1368	1470
ESC_HA5975AA_AS	ESC_FB1666AA_AS	cladeIV	cladeIV	within clade IV	98.9033	1377	1470
ESC_HA5975AA_AS	ESC_WA8946AA_AS	cladeIV	cladeIV	within clade IV	98.9029	1360	1470
ESC_HA5975AA_AS	ESC_VA6178AA_AS	cladeIV	cladeIV	within clade IV	98.9	1350	1470
ESC_HA5975AA_AS	ESC_VA9337AA_AS	cladeIV	cladeIV	within clade IV	98.8918	1356	1470
ESC_HA5975AA_AS	ESC_VA9495AA_AS	cladeIV	cladeIV	within clade IV	98.8682	1363	1470
ESC_HA5975AA_AS	ESC_HA1672AA_AS	cladeIV	cladeIV	within clade IV	98.8671	1370	1470
ESC_HA5975AA_AS	ESC_CA1941AA_AS	cladeIV	cladeIV	within clade IV	98.8598	1368	1470
ESC_HA5975AA_AS	ESC_BA0643AA_AS	cladeIV	cladeIV	within clade IV	98.8451	1373	1470
ESC_HA5975AA_AS	ESC_CA5035AA_AS	cladeIV	cladeIV	within clade IV	98.7687	1211	1470
ESC_HA5975AA_AS	ESC_OA0779AA_AS	cladeIV	cladeIII	between clade III and IV	96.7996	1312	1470
ESC_HA5975AA_AS	ESC_ZA9224AA_AS	cladeIV	cladeIII	between clade III and IV	96.7575	1339	1470
ESC_HA5975AA_AS	ESC_SA9306AA_AS	cladeIV	cladeIII	between clade III and IV	96.6859	1375	1470
ESC_HA5975AA_AS	ESC_HA8762AA_AS	cladeIV	cladeIII	between clade III and IV	96.6805	1359	1470
ESC_HA5975AA_AS	ESC_RA4287AA_AS	cladeIV	cladeIII	between clade III and IV	96.6757	1357	1470
ESC_HA5975AA_AS	ESC_OA1826AA_AS	cladeIV	cladeIII	between clade III and IV	96.67	1357	1470
ESC_HA5975AA_AS	ESC_ZA9222AA_AS	cladeIV	cladeIII	between clade III and IV	96.6661	1374	1470
ESC_HA5975AA_AS	ESC_WA2931AA_AS	cladeIV	cladeIII	between clade III and IV	96.663	1366	1470
ESC_HA5975AA_AS	ESC_VA6004AA_AS	cladeIV	cladeIII	between clade III and IV	96.6573	1335	1470
ESC_HA5975AA_AS	ESC_QA4128AA_AS	cladeIV	cladeIII	between clade III and IV	96.653	1366	1470
ESC_HA5975AA_AS	ESC_QA4124AA_AS	cladeIV	cladeIII	between clade III and IV	96.6441	1367	1470
ESC_HA5975AA_AS	ESC_CA0920AA_AS	cladeIV	cladeIII	between clade III and IV	96.6423	1347	1470
ESC_HA5975AA_AS	ESC_QA4150AA_AS	cladeIV	cladeIII	between clade III and IV	96.641	1332	1470
ESC_HA5975AA_AS	ESC_BA9053AA_AS	cladeIV	cladeIII	between clade III and IV	96.6376	1342	1470
ESC_HA5975AA_AS	ESC_UA3700AA_AS	cladeIV	cladeIII	between clade III and IV	96.6371	1352	1470
ESC_HA5975AA_AS	ESC_BA8645AA_AS	cladeIV	cladeIII	between clade III and IV	96.6329	1355	1470
ESC_HA5975AA_AS	ESC_CA4908AA_AS	cladeIV	cladeIII	between clade III and IV	96.6264	1350	1470
ESC_HA5975AA_AS	ESC_BA4470AA_AS	cladeIV	cladeIII	between clade III and IV	96.6256	1351	1470
ESC_HA5975AA_AS	ESC_CB7110AA_AS	cladeIV	cladeIII	between clade III and IV	96.6241	1356	1470
ESC_HA5975AA_AS	ESC_BA9635AA_AS	cladeIV	cladeIII	between clade III and IV	96.6232	1366	1470
ESC_HA5975AA_AS	ESC_CB7108AA_AS	cladeIV	cladeIII	between clade III and IV	96.6228	1362	1470
ESC_HA5975AA_AS	ESC_CA4291AA_AS	cladeIV	cladeIII	between clade III and IV	96.6211	1349	1470
ESC_HA5975AA_AS	ESC_CA5206AA_AS	cladeIV	cladeIII	between clade III and IV	96.6195	1344	1470
ESC_HA5975AA_AS	ESC_GA5165AA_AS	cladeIV	cladeIII	between clade III and IV	96.5903	1369	1470
ESC_HA5975AA_AS	ESC_BA3138AA_AS	cladeIV	cladeIII	between clade III and IV	96.5825	1260	1470
ESC_HA5975AA_AS	ESC_RA4949AA_AS	cladeIV	cladeIII	between clade III and IV	96.5712	1299	1470
ESC_HA5975AA_AS	ESC_YA9147AA_AS	cladeIV	cladeIII	between clade III and IV	96.5665	1344	1470
ESC_HA5975AA_AS	ESC_HA8699AA_AS	cladeIV	cladeIII	between clade III and IV	96.5647	1283	1470
ESC_HA5975AA_AS	ESC_OA4996AA_AS	cladeIV	cladeIII	between clade III and IV	96.5633	1226	1470
ESC_HA5975AA_AS	ESC_QA4119AA_AS	cladeIV	cladeIII	between clade III and IV	96.5506	1322	1470
ESC_HA5975AA_AS	ESC_ZA5584AA_AS	cladeIV	cladeIII	between clade III and IV	96.5505	1347	1470
ESC_HA5975AA_AS	ESC_BA6997AA_AS	cladeIV	cladeIII	between clade III and IV	96.5093	1272	1470
ESC_HA5975AA_AS	ESC_OA4995AA_AS	cladeIV	cladeIII	between clade III and IV	96.4811	1144	1470
ESC_HA7907AA_AS	ESC_IA7618AA_AS	cladeIV	cladeIV	within clade IV	99.0757	1381	1525
ESC_HA7907AA_AS	ESC_FA7277AA_AS	cladeIV	cladeIV	within clade IV	99.0573	1383	1525
ESC_HA7907AA_AS	ESC_WA8946AA_AS	cladeIV	cladeIV	within clade IV	99.0517	1372	1525
ESC_HA7907AA_AS	ESC_HA5975AA_AS	cladeIV	cladeIV	within clade IV	98.9132	1388	1525
ESC_HA7907AA_AS	ESC_RA4290AA_AS	cladeIV	cladeIV	within clade IV	98.9128	1384	1525
ESC_HA7907AA_AS	ESC_ZA2814AA_AS	cladeIV	cladeIV	within clade IV	98.8945	1383	1525
ESC_HA7907AA_AS	ESC_QA4129AA_AS	cladeIV	cladeIV	within clade IV	98.8942	1251	1525
ESC_HA7907AA_AS	ESC_XA6801AA_AS	cladeIV	cladeIV	within clade IV	98.8911	1387	1525
ESC_HA7907AA_AS	ESC_IA3765AA_AS	cladeIV	cladeIV	within clade IV	98.8827	1397	1525
ESC_HA7907AA_AS	ESC_YA9196AA_AS	cladeIV	cladeIV	within clade IV	98.8793	1393	1525
ESC_HA7907AA_AS	ESC_IA3766AA_AS	cladeIV	cladeIV	within clade IV	98.8729	1400	1525
ESC_HA7907AA_AS	ESC_BB2722AA_AS	cladeIV	cladeIV	within clade IV	98.8668	1374	1525
ESC_HA7907AA_AS	ESC_ZA9220AA_AS	cladeIV	cladeIV	within clade IV	98.8662	1389	1525
ESC_HA7907AA_AS	ESC_BA0643AA_AS	cladeIV	cladeIV	within clade IV	98.8541	1377	1525
ESC_HA7907AA_AS	ESC_KA9969AA_AS	cladeIV	cladeIV	within clade IV	98.8509	1249	1525
ESC_HA7907AA_AS	ESC_CA1941AA_AS	cladeIV	cladeIV	within clade IV	98.8483	1378	1525
ESC_HA7907AA_AS	ESC_CB4417AA_AS	cladeIV	cladeIV	within clade IV	98.8435	1385	1525
ESC_HA7907AA_AS	ESC_IA4424AA_AS	cladeIV	cladeIV	within clade IV	98.8435	1384	1525
ESC_HA7907AA_AS	ESC_OA4997AA_AS	cladeIV	cladeIV	within clade IV	98.8354	1205	1525
ESC_HA7907AA_AS	ESC_BB2860AA_AS	cladeIV	cladeIV	within clade IV	98.827	1329	1525
ESC_HA7907AA_AS	ESC_OA4998AA_AS	cladeIV	cladeIV	within clade IV	98.8187	1376	1525
ESC_HA7907AA_AS	ESC_VA9300AA_AS	cladeIV	cladeIV	within clade IV	98.8145	1376	1525
ESC_HA7907AA_AS	ESC_FB1666AA_AS	cladeIV	cladeIV	within clade IV	98.8087	1381	1525
ESC_HA7907AA_AS	ESC_PA0675AA_AS	cladeIV	cladeIV	within clade IV	98.8045	1288	1525
ESC_HA7907AA_AS	ESC_HA7922AA_AS	cladeIV	cladeIV	within clade IV	98.8007	1373	1525
ESC_HA7907AA_AS	ESC_VA6178AA_AS	cladeIV	cladeIV	within clade IV	98.7883	1359	1525
ESC_HA7907AA_AS	ESC_PA0677AA_AS	cladeIV	cladeIV	within clade IV	98.7658	1285	1525
ESC_HA7907AA_AS	ESC_HA1672AA_AS	cladeIV	cladeIV	within clade IV	98.747	1365	1525
ESC_HA7907AA_AS	ESC_VA9495AA_AS	cladeIV	cladeIV	within clade IV	98.6966	1365	1525
ESC_HA7907AA_AS	ESC_VA9337AA_AS	cladeIV	cladeIV	within clade IV	98.6322	1367	1525
ESC_HA7907AA_AS	ESC_CA5035AA_AS	cladeIV	cladeIV	within clade IV	98.5513	1193	1525
ESC_HA7907AA_AS	ESC_OA0779AA_AS	cladeIV	cladeIII	between clade III and IV	96.6878	1314	1525
ESC_HA7907AA_AS	ESC_ZA9224AA_AS	cladeIV	cladeIII	between clade III and IV	96.638	1403	1525
ESC_HA7907AA_AS	ESC_RA4287AA_AS	cladeIV	cladeIII	between clade III and IV	96.5932	1332	1525
ESC_HA7907AA_AS	ESC_QA4124AA_AS	cladeIV	cladeIII	between clade III and IV	96.573	1393	1525
ESC_HA7907AA_AS	ESC_HA8762AA_AS	cladeIV	cladeIII	between clade III and IV	96.5725	1324	1525
ESC_HA7907AA_AS	ESC_GA5165AA_AS	cladeIV	cladeIII	between clade III and IV	96.5698	1327	1525
ESC_HA7907AA_AS	ESC_BA8645AA_AS	cladeIV	cladeIII	between clade III and IV	96.5695	1371	1525
ESC_HA7907AA_AS	ESC_SA9306AA_AS	cladeIV	cladeIII	between clade III and IV	96.5693	1362	1525
ESC_HA7907AA_AS	ESC_ZA9222AA_AS	cladeIV	cladeIII	between clade III and IV	96.5648	1365	1525
ESC_HA7907AA_AS	ESC_HA8699AA_AS	cladeIV	cladeIII	between clade III and IV	96.5566	1272	1525
ESC_HA7907AA_AS	ESC_BA9053AA_AS	cladeIV	cladeIII	between clade III and IV	96.5534	1336	1525
ESC_HA7907AA_AS	ESC_OA1826AA_AS	cladeIV	cladeIII	between clade III and IV	96.5523	1325	1525
ESC_HA7907AA_AS	ESC_CA4291AA_AS	cladeIV	cladeIII	between clade III and IV	96.5506	1352	1525
ESC_HA7907AA_AS	ESC_CB7110AA_AS	cladeIV	cladeIII	between clade III and IV	96.5492	1384	1525
ESC_HA7907AA_AS	ESC_QA4150AA_AS	cladeIV	cladeIII	between clade III and IV	96.5461	1334	1525
ESC_HA7907AA_AS	ESC_CB7108AA_AS	cladeIV	cladeIII	between clade III and IV	96.5424	1377	1525
ESC_HA7907AA_AS	ESC_WA2931AA_AS	cladeIV	cladeIII	between clade III and IV	96.5408	1389	1525
ESC_HA7907AA_AS	ESC_YA9147AA_AS	cladeIV	cladeIII	between clade III and IV	96.5395	1336	1525
ESC_HA7907AA_AS	ESC_QA4119AA_AS	cladeIV	cladeIII	between clade III and IV	96.537	1329	1525
ESC_HA7907AA_AS	ESC_CA0920AA_AS	cladeIV	cladeIII	between clade III and IV	96.5323	1342	1525
ESC_HA7907AA_AS	ESC_ZA5584AA_AS	cladeIV	cladeIII	between clade III and IV	96.5259	1352	1525
ESC_HA7907AA_AS	ESC_CA5206AA_AS	cladeIV	cladeIII	between clade III and IV	96.5203	1323	1525
ESC_HA7907AA_AS	ESC_QA4128AA_AS	cladeIV	cladeIII	between clade III and IV	96.5132	1372	1525
ESC_HA7907AA_AS	ESC_RA4949AA_AS	cladeIV	cladeIII	between clade III and IV	96.5092	1301	1525
ESC_HA7907AA_AS	ESC_UA3700AA_AS	cladeIV	cladeIII	between clade III and IV	96.5084	1380	1525
ESC_HA7907AA_AS	ESC_BA9635AA_AS	cladeIV	cladeIII	between clade III and IV	96.4954	1355	1525
ESC_HA7907AA_AS	ESC_VA6004AA_AS	cladeIV	cladeIII	between clade III and IV	96.4916	1334	1525
ESC_HA7907AA_AS	ESC_BA4470AA_AS	cladeIV	cladeIII	between clade III and IV	96.4763	1350	1525
ESC_HA7907AA_AS	ESC_CA4908AA_AS	cladeIV	cladeIII	between clade III and IV	96.4725	1351	1525
ESC_HA7907AA_AS	ESC_OA4996AA_AS	cladeIV	cladeIII	between clade III and IV	96.4595	1224	1525
ESC_HA7907AA_AS	ESC_BA3138AA_AS	cladeIV	cladeIII	between clade III and IV	96.4253	1268	1525
ESC_HA7907AA_AS	ESC_BA6997AA_AS	cladeIV	cladeIII	between clade III and IV	96.3643	1279	1525
ESC_HA7907AA_AS	ESC_OA4995AA_AS	cladeIV	cladeIII	between clade III and IV	96.3145	1149	1525
ESC_HA7922AA_AS	ESC_YA9196AA_AS	cladeIV	cladeIV	within clade IV	99.8806	1446	1523
ESC_HA7922AA_AS	ESC_XA6801AA_AS	cladeIV	cladeIV	within clade IV	98.9986	1381	1523
ESC_HA7922AA_AS	ESC_VA6178AA_AS	cladeIV	cladeIV	within clade IV	98.9979	1398	1523
ESC_HA7922AA_AS	ESC_PA0675AA_AS	cladeIV	cladeIV	within clade IV	98.9829	1291	1523
ESC_HA7922AA_AS	ESC_BB2860AA_AS	cladeIV	cladeIV	within clade IV	98.9726	1326	1523
ESC_HA7922AA_AS	ESC_HA5975AA_AS	cladeIV	cladeIV	within clade IV	98.9705	1387	1523
ESC_HA7922AA_AS	ESC_RA4290AA_AS	cladeIV	cladeIV	within clade IV	98.9633	1378	1523
ESC_HA7922AA_AS	ESC_KA9969AA_AS	cladeIV	cladeIV	within clade IV	98.9625	1243	1523
ESC_HA7922AA_AS	ESC_ZA9220AA_AS	cladeIV	cladeIV	within clade IV	98.9585	1378	1523
ESC_HA7922AA_AS	ESC_VA9495AA_AS	cladeIV	cladeIV	within clade IV	98.9551	1396	1523
ESC_HA7922AA_AS	ESC_QA4129AA_AS	cladeIV	cladeIV	within clade IV	98.9344	1245	1523
ESC_HA7922AA_AS	ESC_FA7277AA_AS	cladeIV	cladeIV	within clade IV	98.9125	1359	1523
ESC_HA7922AA_AS	ESC_BB2722AA_AS	cladeIV	cladeIV	within clade IV	98.9041	1399	1523
ESC_HA7922AA_AS	ESC_VA9300AA_AS	cladeIV	cladeIV	within clade IV	98.9036	1364	1523
ESC_HA7922AA_AS	ESC_PA0677AA_AS	cladeIV	cladeIV	within clade IV	98.9006	1290	1523
ESC_HA7922AA_AS	ESC_FB1666AA_AS	cladeIV	cladeIV	within clade IV	98.8963	1451	1523
ESC_HA7922AA_AS	ESC_OA4998AA_AS	cladeIV	cladeIV	within clade IV	98.8909	1378	1523
ESC_HA7922AA_AS	ESC_WA8946AA_AS	cladeIV	cladeIV	within clade IV	98.889	1347	1523
ESC_HA7922AA_AS	ESC_CB4417AA_AS	cladeIV	cladeIV	within clade IV	98.8717	1396	1523
ESC_HA7922AA_AS	ESC_IA3765AA_AS	cladeIV	cladeIV	within clade IV	98.8574	1397	1523
ESC_HA7922AA_AS	ESC_IA7618AA_AS	cladeIV	cladeIV	within clade IV	98.857	1362	1523
ESC_HA7922AA_AS	ESC_HA1672AA_AS	cladeIV	cladeIV	within clade IV	98.8545	1391	1523
ESC_HA7922AA_AS	ESC_IA3766AA_AS	cladeIV	cladeIV	within clade IV	98.844	1397	1523
ESC_HA7922AA_AS	ESC_OA4997AA_AS	cladeIV	cladeIV	within clade IV	98.8201	1191	1523
ESC_HA7922AA_AS	ESC_ZA2814AA_AS	cladeIV	cladeIV	within clade IV	98.8196	1410	1523
ESC_HA7922AA_AS	ESC_HA7907AA_AS	cladeIV	cladeIV	within clade IV	98.8126	1384	1523
ESC_HA7922AA_AS	ESC_BA0643AA_AS	cladeIV	cladeIV	within clade IV	98.7874	1417	1523
ESC_HA7922AA_AS	ESC_IA4424AA_AS	cladeIV	cladeIV	within clade IV	98.7867	1387	1523
ESC_HA7922AA_AS	ESC_CA1941AA_AS	cladeIV	cladeIV	within clade IV	98.7617	1420	1523
ESC_HA7922AA_AS	ESC_VA9337AA_AS	cladeIV	cladeIV	within clade IV	98.737	1408	1523
ESC_HA7922AA_AS	ESC_CA5035AA_AS	cladeIV	cladeIV	within clade IV	98.6516	1188	1523
ESC_HA7922AA_AS	ESC_OA1826AA_AS	cladeIV	cladeIII	between clade III and IV	96.6702	1324	1523
ESC_HA7922AA_AS	ESC_ZA5584AA_AS	cladeIV	cladeIII	between clade III and IV	96.63	1335	1523
ESC_HA7922AA_AS	ESC_HA8762AA_AS	cladeIV	cladeIII	between clade III and IV	96.6296	1325	1523
ESC_HA7922AA_AS	ESC_OA0779AA_AS	cladeIV	cladeIII	between clade III and IV	96.6251	1314	1523
ESC_HA7922AA_AS	ESC_ZA9222AA_AS	cladeIV	cladeIII	between clade III and IV	96.5994	1352	1523
ESC_HA7922AA_AS	ESC_YA9147AA_AS	cladeIV	cladeIII	between clade III and IV	96.5951	1336	1523
ESC_HA7922AA_AS	ESC_SA9306AA_AS	cladeIV	cladeIII	between clade III and IV	96.5915	1348	1523
ESC_HA7922AA_AS	ESC_RA4287AA_AS	cladeIV	cladeIII	between clade III and IV	96.582	1348	1523
ESC_HA7922AA_AS	ESC_ZA9224AA_AS	cladeIV	cladeIII	between clade III and IV	96.5707	1347	1523
ESC_HA7922AA_AS	ESC_GA5165AA_AS	cladeIV	cladeIII	between clade III and IV	96.5641	1339	1523
ESC_HA7922AA_AS	ESC_BA8645AA_AS	cladeIV	cladeIII	between clade III and IV	96.5583	1346	1523
ESC_HA7922AA_AS	ESC_BA9635AA_AS	cladeIV	cladeIII	between clade III and IV	96.5541	1333	1523
ESC_HA7922AA_AS	ESC_HA8699AA_AS	cladeIV	cladeIII	between clade III and IV	96.5507	1261	1523
ESC_HA7922AA_AS	ESC_CB7110AA_AS	cladeIV	cladeIII	between clade III and IV	96.5449	1346	1523
ESC_HA7922AA_AS	ESC_CA5206AA_AS	cladeIV	cladeIII	between clade III and IV	96.5434	1324	1523
ESC_HA7922AA_AS	ESC_QA4150AA_AS	cladeIV	cladeIII	between clade III and IV	96.5414	1314	1523
ESC_HA7922AA_AS	ESC_CB7108AA_AS	cladeIV	cladeIII	between clade III and IV	96.5385	1347	1523
ESC_HA7922AA_AS	ESC_UA3700AA_AS	cladeIV	cladeIII	between clade III and IV	96.5213	1352	1523
ESC_HA7922AA_AS	ESC_VA6004AA_AS	cladeIV	cladeIII	between clade III and IV	96.5202	1323	1523
ESC_HA7922AA_AS	ESC_CA4291AA_AS	cladeIV	cladeIII	between clade III and IV	96.5161	1336	1523
ESC_HA7922AA_AS	ESC_RA4949AA_AS	cladeIV	cladeIII	between clade III and IV	96.5135	1289	1523
ESC_HA7922AA_AS	ESC_WA2931AA_AS	cladeIV	cladeIII	between clade III and IV	96.5024	1353	1523
ESC_HA7922AA_AS	ESC_OA4996AA_AS	cladeIV	cladeIII	between clade III and IV	96.5021	1203	1523
ESC_HA7922AA_AS	ESC_CA0920AA_AS	cladeIV	cladeIII	between clade III and IV	96.5012	1329	1523
ESC_HA7922AA_AS	ESC_BA9053AA_AS	cladeIV	cladeIII	between clade III and IV	96.4733	1326	1523
ESC_HA7922AA_AS	ESC_BA6997AA_AS	cladeIV	cladeIII	between clade III and IV	96.4723	1253	1523
ESC_HA7922AA_AS	ESC_QA4124AA_AS	cladeIV	cladeIII	between clade III and IV	96.4707	1356	1523
ESC_HA7922AA_AS	ESC_QA4128AA_AS	cladeIV	cladeIII	between clade III and IV	96.4696	1364	1523
ESC_HA7922AA_AS	ESC_BA3138AA_AS	cladeIV	cladeIII	between clade III and IV	96.4482	1265	1523
ESC_HA7922AA_AS	ESC_CA4908AA_AS	cladeIV	cladeIII	between clade III and IV	96.4333	1343	1523
ESC_HA7922AA_AS	ESC_BA4470AA_AS	cladeIV	cladeIII	between clade III and IV	96.4038	1346	1523
ESC_HA7922AA_AS	ESC_QA4119AA_AS	cladeIV	cladeIII	between clade III and IV	96.4016	1314	1523
ESC_HA7922AA_AS	ESC_OA4995AA_AS	cladeIV	cladeIII	between clade III and IV	96.3587	1141	1523
ESC_HA8699AA_AS	ESC_GA5165AA_AS	cladeIII	cladeIII	within clade III	99.8779	1329	1389
ESC_HA8699AA_AS	ESC_VA6004AA_AS	cladeIII	cladeIII	within clade III	99.8112	1322	1389
ESC_HA8699AA_AS	ESC_RA4949AA_AS	cladeIII	cladeIII	within clade III	99.7761	1291	1389
ESC_HA8699AA_AS	ESC_QA4119AA_AS	cladeIII	cladeIII	within clade III	99.7251	1317	1389
ESC_HA8699AA_AS	ESC_BA3138AA_AS	cladeIII	cladeIII	within clade III	99.6721	1278	1389
ESC_HA8699AA_AS	ESC_BA6997AA_AS	cladeIII	cladeIII	within clade III	99.6688	1276	1389
ESC_HA8699AA_AS	ESC_OA4995AA_AS	cladeIII	cladeIII	within clade III	99.6159	1144	1389
ESC_HA8699AA_AS	ESC_BA9053AA_AS	cladeIII	cladeIII	within clade III	98.8598	1295	1389
ESC_HA8699AA_AS	ESC_CA0920AA_AS	cladeIII	cladeIII	within clade III	98.8596	1298	1389
ESC_HA8699AA_AS	ESC_CA5206AA_AS	cladeIII	cladeIII	within clade III	98.6559	1296	1389
ESC_HA8699AA_AS	ESC_SA9306AA_AS	cladeIII	cladeIII	within clade III	98.6197	1307	1389
ESC_HA8699AA_AS	ESC_RA4287AA_AS	cladeIII	cladeIII	within clade III	98.6194	1302	1389
ESC_HA8699AA_AS	ESC_BA9635AA_AS	cladeIII	cladeIII	within clade III	98.6107	1299	1389
ESC_HA8699AA_AS	ESC_ZA9222AA_AS	cladeIII	cladeIII	within clade III	98.5888	1306	1389
ESC_HA8699AA_AS	ESC_UA3700AA_AS	cladeIII	cladeIII	within clade III	98.5578	1301	1389
ESC_HA8699AA_AS	ESC_QA4150AA_AS	cladeIII	cladeIII	within clade III	98.5568	1293	1389
ESC_HA8699AA_AS	ESC_QA4128AA_AS	cladeIII	cladeIII	within clade III	98.545	1315	1389
ESC_HA8699AA_AS	ESC_OA1826AA_AS	cladeIII	cladeIII	within clade III	98.5402	1300	1389
ESC_HA8699AA_AS	ESC_HA8762AA_AS	cladeIII	cladeIII	within clade III	98.5261	1300	1389
ESC_HA8699AA_AS	ESC_CA4291AA_AS	cladeIII	cladeIII	within clade III	98.5193	1315	1389
ESC_HA8699AA_AS	ESC_WA2931AA_AS	cladeIII	cladeIII	within clade III	98.5189	1317	1389
ESC_HA8699AA_AS	ESC_QA4124AA_AS	cladeIII	cladeIII	within clade III	98.5138	1313	1389
ESC_HA8699AA_AS	ESC_OA4996AA_AS	cladeIII	cladeIII	within clade III	98.5119	1197	1389
ESC_HA8699AA_AS	ESC_ZA5584AA_AS	cladeIII	cladeIII	within clade III	98.5049	1310	1389
ESC_HA8699AA_AS	ESC_YA9147AA_AS	cladeIII	cladeIII	within clade III	98.4823	1313	1389
ESC_HA8699AA_AS	ESC_BA4470AA_AS	cladeIII	cladeIII	within clade III	98.4772	1319	1389
ESC_HA8699AA_AS	ESC_CA4908AA_AS	cladeIII	cladeIII	within clade III	98.4712	1319	1389
ESC_HA8699AA_AS	ESC_CB7110AA_AS	cladeIII	cladeIII	within clade III	98.456	1319	1389
ESC_HA8699AA_AS	ESC_BA8645AA_AS	cladeIII	cladeIII	within clade III	98.451	1318	1389
ESC_HA8699AA_AS	ESC_CB7108AA_AS	cladeIII	cladeIII	within clade III	98.4494	1325	1389
ESC_HA8699AA_AS	ESC_OA0779AA_AS	cladeIII	cladeIII	within clade III	98.0563	1268	1389
ESC_HA8699AA_AS	ESC_ZA9224AA_AS	cladeIII	cladeIII	within clade III	98.031	1315	1389
ESC_HA8699AA_AS	ESC_RA4290AA_AS	cladeIII	cladeIV	between clade III and IV	96.6032	1271	1389
ESC_HA8699AA_AS	ESC_ZA9220AA_AS	cladeIII	cladeIV	between clade III and IV	96.5969	1274	1389
ESC_HA8699AA_AS	ESC_XA6801AA_AS	cladeIII	cladeIV	between clade III and IV	96.5946	1282	1389
ESC_HA8699AA_AS	ESC_HA5975AA_AS	cladeIII	cladeIV	between clade III and IV	96.5939	1288	1389
ESC_HA8699AA_AS	ESC_HA1672AA_AS	cladeIII	cladeIV	between clade III and IV	96.5878	1247	1389
ESC_HA8699AA_AS	ESC_QA4129AA_AS	cladeIII	cladeIV	between clade III and IV	96.5834	1190	1389
ESC_HA8699AA_AS	ESC_HA7922AA_AS	cladeIII	cladeIV	between clade III and IV	96.583	1264	1389
ESC_HA8699AA_AS	ESC_FB1666AA_AS	cladeIII	cladeIV	between clade III and IV	96.5768	1285	1389
ESC_HA8699AA_AS	ESC_KA9969AA_AS	cladeIII	cladeIV	between clade III and IV	96.5759	1190	1389
ESC_HA8699AA_AS	ESC_BB2860AA_AS	cladeIII	cladeIV	between clade III and IV	96.5754	1229	1389
ESC_HA8699AA_AS	ESC_CB4417AA_AS	cladeIII	cladeIV	between clade III and IV	96.5711	1279	1389
ESC_HA8699AA_AS	ESC_ZA2814AA_AS	cladeIII	cladeIV	between clade III and IV	96.5581	1280	1389
ESC_HA8699AA_AS	ESC_IA7618AA_AS	cladeIII	cladeIV	between clade III and IV	96.5579	1267	1389
ESC_HA8699AA_AS	ESC_HA7907AA_AS	cladeIII	cladeIV	between clade III and IV	96.5552	1289	1389
ESC_HA8699AA_AS	ESC_YA9196AA_AS	cladeIII	cladeIV	between clade III and IV	96.5439	1284	1389
ESC_HA8699AA_AS	ESC_FA7277AA_AS	cladeIII	cladeIV	between clade III and IV	96.5421	1275	1389
ESC_HA8699AA_AS	ESC_WA8946AA_AS	cladeIII	cladeIV	between clade III and IV	96.5339	1264	1389
ESC_HA8699AA_AS	ESC_CA1941AA_AS	cladeIII	cladeIV	between clade III and IV	96.5296	1278	1389
ESC_HA8699AA_AS	ESC_VA9495AA_AS	cladeIII	cladeIV	between clade III and IV	96.5227	1268	1389
ESC_HA8699AA_AS	ESC_VA6178AA_AS	cladeIII	cladeIV	between clade III and IV	96.5222	1261	1389
ESC_HA8699AA_AS	ESC_IA3766AA_AS	cladeIII	cladeIV	between clade III and IV	96.5116	1294	1389
ESC_HA8699AA_AS	ESC_IA3765AA_AS	cladeIII	cladeIV	between clade III and IV	96.5115	1293	1389
ESC_HA8699AA_AS	ESC_BA0643AA_AS	cladeIII	cladeIV	between clade III and IV	96.5096	1279	1389
ESC_HA8699AA_AS	ESC_BB2722AA_AS	cladeIII	cladeIV	between clade III and IV	96.5086	1275	1389
ESC_HA8699AA_AS	ESC_OA4997AA_AS	cladeIII	cladeIV	between clade III and IV	96.4878	1123	1389
ESC_HA8699AA_AS	ESC_PA0675AA_AS	cladeIII	cladeIV	between clade III and IV	96.4865	1201	1389
ESC_HA8699AA_AS	ESC_VA9300AA_AS	cladeIII	cladeIV	between clade III and IV	96.4816	1273	1389
ESC_HA8699AA_AS	ESC_IA4424AA_AS	cladeIII	cladeIV	between clade III and IV	96.4792	1278	1389
ESC_HA8699AA_AS	ESC_PA0677AA_AS	cladeIII	cladeIV	between clade III and IV	96.4545	1206	1389
ESC_HA8699AA_AS	ESC_OA4998AA_AS	cladeIII	cladeIV	between clade III and IV	96.4453	1275	1389
ESC_HA8699AA_AS	ESC_VA9337AA_AS	cladeIII	cladeIV	between clade III and IV	96.428	1263	1389
ESC_HA8699AA_AS	ESC_CA5035AA_AS	cladeIII	cladeIV	between clade III and IV	96.2105	1099	1389
ESC_HA8762AA_AS	ESC_OA1826AA_AS	cladeIII	cladeIII	within clade III	99.8739	1402	1427
ESC_HA8762AA_AS	ESC_QA4150AA_AS	cladeIII	cladeIII	within clade III	98.9354	1334	1427
ESC_HA8762AA_AS	ESC_CA4291AA_AS	cladeIII	cladeIII	within clade III	98.9337	1357	1427
ESC_HA8762AA_AS	ESC_UA3700AA_AS	cladeIII	cladeIII	within clade III	98.9321	1361	1427
ESC_HA8762AA_AS	ESC_QA4128AA_AS	cladeIII	cladeIII	within clade III	98.9239	1375	1427
ESC_HA8762AA_AS	ESC_RA4287AA_AS	cladeIII	cladeIII	within clade III	98.9095	1373	1427
ESC_HA8762AA_AS	ESC_ZA9222AA_AS	cladeIII	cladeIII	within clade III	98.8966	1389	1427
ESC_HA8762AA_AS	ESC_CA4908AA_AS	cladeIII	cladeIII	within clade III	98.8899	1353	1427
ESC_HA8762AA_AS	ESC_BA4470AA_AS	cladeIII	cladeIII	within clade III	98.8894	1352	1427
ESC_HA8762AA_AS	ESC_QA4124AA_AS	cladeIII	cladeIII	within clade III	98.8887	1376	1427
ESC_HA8762AA_AS	ESC_SA9306AA_AS	cladeIII	cladeIII	within clade III	98.8751	1390	1427
ESC_HA8762AA_AS	ESC_WA2931AA_AS	cladeIII	cladeIII	within clade III	98.8619	1378	1427
ESC_HA8762AA_AS	ESC_YA9147AA_AS	cladeIII	cladeIII	within clade III	98.8618	1362	1427
ESC_HA8762AA_AS	ESC_ZA5584AA_AS	cladeIII	cladeIII	within clade III	98.8558	1366	1427
ESC_HA8762AA_AS	ESC_OA4996AA_AS	cladeIII	cladeIII	within clade III	98.8447	1232	1427
ESC_HA8762AA_AS	ESC_CB7108AA_AS	cladeIII	cladeIII	within clade III	98.8334	1381	1427
ESC_HA8762AA_AS	ESC_BA8645AA_AS	cladeIII	cladeIII	within clade III	98.825	1382	1427
ESC_HA8762AA_AS	ESC_CB7110AA_AS	cladeIII	cladeIII	within clade III	98.7907	1382	1427
ESC_HA8762AA_AS	ESC_BA9053AA_AS	cladeIII	cladeIII	within clade III	98.6042	1358	1427
ESC_HA8762AA_AS	ESC_CA0920AA_AS	cladeIII	cladeIII	within clade III	98.5938	1372	1427
ESC_HA8762AA_AS	ESC_GA5165AA_AS	cladeIII	cladeIII	within clade III	98.5848	1375	1427
ESC_HA8762AA_AS	ESC_RA4949AA_AS	cladeIII	cladeIII	within clade III	98.5747	1318	1427
ESC_HA8762AA_AS	ESC_VA6004AA_AS	cladeIII	cladeIII	within clade III	98.5589	1357	1427
ESC_HA8762AA_AS	ESC_QA4119AA_AS	cladeIII	cladeIII	within clade III	98.5571	1334	1427
ESC_HA8762AA_AS	ESC_HA8699AA_AS	cladeIII	cladeIII	within clade III	98.5464	1286	1427
ESC_HA8762AA_AS	ESC_BA3138AA_AS	cladeIII	cladeIII	within clade III	98.5219	1292	1427
ESC_HA8762AA_AS	ESC_BA6997AA_AS	cladeIII	cladeIII	within clade III	98.4716	1299	1427
ESC_HA8762AA_AS	ESC_BA9635AA_AS	cladeIII	cladeIII	within clade III	98.4545	1376	1427
ESC_HA8762AA_AS	ESC_CA5206AA_AS	cladeIII	cladeIII	within clade III	98.4366	1358	1427
ESC_HA8762AA_AS	ESC_OA4995AA_AS	cladeIII	cladeIII	within clade III	98.4325	1160	1427
ESC_HA8762AA_AS	ESC_ZA9224AA_AS	cladeIII	cladeIII	within clade III	98.0464	1342	1427
ESC_HA8762AA_AS	ESC_OA0779AA_AS	cladeIII	cladeIII	within clade III	98.0323	1326	1427
ESC_HA8762AA_AS	ESC_ZA9220AA_AS	cladeIII	cladeIV	between clade III and IV	96.6934	1343	1427
ESC_HA8762AA_AS	ESC_RA4290AA_AS	cladeIII	cladeIV	between clade III and IV	96.6889	1341	1427
ESC_HA8762AA_AS	ESC_XA6801AA_AS	cladeIII	cladeIV	between clade III and IV	96.6865	1352	1427
ESC_HA8762AA_AS	ESC_HA5975AA_AS	cladeIII	cladeIV	between clade III and IV	96.6842	1362	1427
ESC_HA8762AA_AS	ESC_IA3765AA_AS	cladeIII	cladeIV	between clade III and IV	96.6823	1343	1427
ESC_HA8762AA_AS	ESC_IA3766AA_AS	cladeIII	cladeIV	between clade III and IV	96.6814	1346	1427
ESC_HA8762AA_AS	ESC_IA4424AA_AS	cladeIII	cladeIV	between clade III and IV	96.6723	1334	1427
ESC_HA8762AA_AS	ESC_BB2860AA_AS	cladeIII	cladeIV	between clade III and IV	96.6565	1265	1427
ESC_HA8762AA_AS	ESC_ZA2814AA_AS	cladeIII	cladeIV	between clade III and IV	96.6468	1313	1427
ESC_HA8762AA_AS	ESC_YA9196AA_AS	cladeIII	cladeIV	between clade III and IV	96.6438	1326	1427
ESC_HA8762AA_AS	ESC_HA7922AA_AS	cladeIII	cladeIV	between clade III and IV	96.6395	1324	1427
ESC_HA8762AA_AS	ESC_KA9969AA_AS	cladeIII	cladeIV	between clade III and IV	96.628	1224	1427
ESC_HA8762AA_AS	ESC_VA9300AA_AS	cladeIII	cladeIV	between clade III and IV	96.6249	1329	1427
ESC_HA8762AA_AS	ESC_QA4129AA_AS	cladeIII	cladeIV	between clade III and IV	96.6168	1232	1427
ESC_HA8762AA_AS	ESC_CB4417AA_AS	cladeIII	cladeIV	between clade III and IV	96.6025	1343	1427
ESC_HA8762AA_AS	ESC_OA4998AA_AS	cladeIII	cladeIV	between clade III and IV	96.6011	1358	1427
ESC_HA8762AA_AS	ESC_FA7277AA_AS	cladeIII	cladeIV	between clade III and IV	96.5843	1315	1427
ESC_HA8762AA_AS	ESC_HA1672AA_AS	cladeIII	cladeIV	between clade III and IV	96.5824	1312	1427
ESC_HA8762AA_AS	ESC_FB1666AA_AS	cladeIII	cladeIV	between clade III and IV	96.5804	1338	1427
ESC_HA8762AA_AS	ESC_PA0675AA_AS	cladeIII	cladeIV	between clade III and IV	96.5788	1240	1427
ESC_HA8762AA_AS	ESC_PA0677AA_AS	cladeIII	cladeIV	between clade III and IV	96.576	1237	1427
ESC_HA8762AA_AS	ESC_WA8946AA_AS	cladeIII	cladeIV	between clade III and IV	96.5636	1312	1427
ESC_HA8762AA_AS	ESC_BA0643AA_AS	cladeIII	cladeIV	between clade III and IV	96.5632	1325	1427
ESC_HA8762AA_AS	ESC_IA7618AA_AS	cladeIII	cladeIV	between clade III and IV	96.5618	1324	1427
ESC_HA8762AA_AS	ESC_CA1941AA_AS	cladeIII	cladeIV	between clade III and IV	96.5539	1327	1427
ESC_HA8762AA_AS	ESC_VA6178AA_AS	cladeIII	cladeIV	between clade III and IV	96.5533	1314	1427
ESC_HA8762AA_AS	ESC_HA7907AA_AS	cladeIII	cladeIV	between clade III and IV	96.5517	1336	1427
ESC_HA8762AA_AS	ESC_BB2722AA_AS	cladeIII	cladeIV	between clade III and IV	96.5414	1318	1427
ESC_HA8762AA_AS	ESC_VA9495AA_AS	cladeIII	cladeIV	between clade III and IV	96.535	1316	1427
ESC_HA8762AA_AS	ESC_OA4997AA_AS	cladeIII	cladeIV	between clade III and IV	96.508	1154	1427
ESC_HA8762AA_AS	ESC_VA9337AA_AS	cladeIII	cladeIV	between clade III and IV	96.4437	1313	1427
ESC_HA8762AA_AS	ESC_CA5035AA_AS	cladeIII	cladeIV	between clade III and IV	96.3209	1148	1427
ESC_IA3765AA_AS	ESC_IA3766AA_AS	cladeIV	cladeIV	within clade IV	99.9968	1519	1520
ESC_IA3765AA_AS	ESC_IA4424AA_AS	cladeIV	cladeIV	within clade IV	99.9788	1495	1520
ESC_IA3765AA_AS	ESC_XA6801AA_AS	cladeIV	cladeIV	within clade IV	99.9265	1433	1520
ESC_IA3765AA_AS	ESC_HA5975AA_AS	cladeIV	cladeIV	within clade IV	99.9227	1438	1520
ESC_IA3765AA_AS	ESC_RA4290AA_AS	cladeIV	cladeIV	within clade IV	99.9056	1432	1520
ESC_IA3765AA_AS	ESC_ZA9220AA_AS	cladeIV	cladeIV	within clade IV	99.8837	1436	1520
ESC_IA3765AA_AS	ESC_OA4998AA_AS	cladeIV	cladeIV	within clade IV	99.7754	1436	1520
ESC_IA3765AA_AS	ESC_VA9300AA_AS	cladeIV	cladeIV	within clade IV	99.7467	1419	1520
ESC_IA3765AA_AS	ESC_CB4417AA_AS	cladeIV	cladeIV	within clade IV	99.0141	1408	1520
ESC_IA3765AA_AS	ESC_QA4129AA_AS	cladeIV	cladeIV	within clade IV	99.0123	1280	1520
ESC_IA3765AA_AS	ESC_BB2860AA_AS	cladeIV	cladeIV	within clade IV	98.9688	1333	1520
ESC_IA3765AA_AS	ESC_IA7618AA_AS	cladeIV	cladeIV	within clade IV	98.9492	1379	1520
ESC_IA3765AA_AS	ESC_KA9969AA_AS	cladeIV	cladeIV	within clade IV	98.9483	1265	1520
ESC_IA3765AA_AS	ESC_FA7277AA_AS	cladeIV	cladeIV	within clade IV	98.9426	1383	1520
ESC_IA3765AA_AS	ESC_WA8946AA_AS	cladeIV	cladeIV	within clade IV	98.9327	1375	1520
ESC_IA3765AA_AS	ESC_OA4997AA_AS	cladeIV	cladeIV	within clade IV	98.9011	1212	1520
ESC_IA3765AA_AS	ESC_PA0677AA_AS	cladeIV	cladeIV	within clade IV	98.8693	1300	1520
ESC_IA3765AA_AS	ESC_YA9196AA_AS	cladeIV	cladeIV	within clade IV	98.8598	1403	1520
ESC_IA3765AA_AS	ESC_HA7907AA_AS	cladeIV	cladeIV	within clade IV	98.8576	1400	1520
ESC_IA3765AA_AS	ESC_HA7922AA_AS	cladeIV	cladeIV	within clade IV	98.8448	1394	1520
ESC_IA3765AA_AS	ESC_PA0675AA_AS	cladeIV	cladeIV	within clade IV	98.8312	1305	1520
ESC_IA3765AA_AS	ESC_BB2722AA_AS	cladeIV	cladeIV	within clade IV	98.8145	1387	1520
ESC_IA3765AA_AS	ESC_VA6178AA_AS	cladeIV	cladeIV	within clade IV	98.8036	1368	1520
ESC_IA3765AA_AS	ESC_ZA2814AA_AS	cladeIV	cladeIV	within clade IV	98.8015	1388	1520
ESC_IA3765AA_AS	ESC_VA9495AA_AS	cladeIV	cladeIV	within clade IV	98.7599	1384	1520
ESC_IA3765AA_AS	ESC_FB1666AA_AS	cladeIV	cladeIV	within clade IV	98.7523	1404	1520
ESC_IA3765AA_AS	ESC_HA1672AA_AS	cladeIV	cladeIV	within clade IV	98.7504	1385	1520
ESC_IA3765AA_AS	ESC_BA0643AA_AS	cladeIV	cladeIV	within clade IV	98.7284	1399	1520
ESC_IA3765AA_AS	ESC_CA1941AA_AS	cladeIV	cladeIV	within clade IV	98.7157	1402	1520
ESC_IA3765AA_AS	ESC_CA5035AA_AS	cladeIV	cladeIV	within clade IV	98.6533	1221	1520
ESC_IA3765AA_AS	ESC_VA9337AA_AS	cladeIV	cladeIV	within clade IV	98.6517	1379	1520
ESC_IA3765AA_AS	ESC_OA0779AA_AS	cladeIV	cladeIII	between clade III and IV	96.7639	1317	1520
ESC_IA3765AA_AS	ESC_ZA9224AA_AS	cladeIV	cladeIII	between clade III and IV	96.7049	1356	1520
ESC_IA3765AA_AS	ESC_UA3700AA_AS	cladeIV	cladeIII	between clade III and IV	96.6419	1354	1520
ESC_IA3765AA_AS	ESC_QA4128AA_AS	cladeIV	cladeIII	between clade III and IV	96.636	1355	1520
ESC_IA3765AA_AS	ESC_RA4287AA_AS	cladeIV	cladeIII	between clade III and IV	96.6311	1349	1520
ESC_IA3765AA_AS	ESC_OA1826AA_AS	cladeIV	cladeIII	between clade III and IV	96.6308	1354	1520
ESC_IA3765AA_AS	ESC_HA8762AA_AS	cladeIV	cladeIII	between clade III and IV	96.6285	1344	1520
ESC_IA3765AA_AS	ESC_QA4124AA_AS	cladeIV	cladeIII	between clade III and IV	96.6281	1364	1520
ESC_IA3765AA_AS	ESC_ZA9222AA_AS	cladeIV	cladeIII	between clade III and IV	96.6271	1361	1520
ESC_IA3765AA_AS	ESC_BA9635AA_AS	cladeIV	cladeIII	between clade III and IV	96.6254	1351	1520
ESC_IA3765AA_AS	ESC_BA9053AA_AS	cladeIV	cladeIII	between clade III and IV	96.613	1349	1520
ESC_IA3765AA_AS	ESC_CA0920AA_AS	cladeIV	cladeIII	between clade III and IV	96.6118	1349	1520
ESC_IA3765AA_AS	ESC_CA4291AA_AS	cladeIV	cladeIII	between clade III and IV	96.6089	1355	1520
ESC_IA3765AA_AS	ESC_SA9306AA_AS	cladeIV	cladeIII	between clade III and IV	96.5946	1371	1520
ESC_IA3765AA_AS	ESC_WA2931AA_AS	cladeIV	cladeIII	between clade III and IV	96.5872	1369	1520
ESC_IA3765AA_AS	ESC_QA4150AA_AS	cladeIV	cladeIII	between clade III and IV	96.5834	1345	1520
ESC_IA3765AA_AS	ESC_VA6004AA_AS	cladeIV	cladeIII	between clade III and IV	96.5732	1330	1520
ESC_IA3765AA_AS	ESC_CA5206AA_AS	cladeIV	cladeIII	between clade III and IV	96.5712	1333	1520
ESC_IA3765AA_AS	ESC_BA8645AA_AS	cladeIV	cladeIII	between clade III and IV	96.5571	1379	1520
ESC_IA3765AA_AS	ESC_GA5165AA_AS	cladeIV	cladeIII	between clade III and IV	96.5553	1369	1520
ESC_IA3765AA_AS	ESC_HA8699AA_AS	cladeIV	cladeIII	between clade III and IV	96.5285	1283	1520
ESC_IA3765AA_AS	ESC_CA4908AA_AS	cladeIV	cladeIII	between clade III and IV	96.5208	1360	1520
ESC_IA3765AA_AS	ESC_QA4119AA_AS	cladeIV	cladeIII	between clade III and IV	96.5139	1337	1520
ESC_IA3765AA_AS	ESC_CB7110AA_AS	cladeIV	cladeIII	between clade III and IV	96.5067	1377	1520
ESC_IA3765AA_AS	ESC_CB7108AA_AS	cladeIV	cladeIII	between clade III and IV	96.5061	1376	1520
ESC_IA3765AA_AS	ESC_RA4949AA_AS	cladeIV	cladeIII	between clade III and IV	96.4998	1321	1520
ESC_IA3765AA_AS	ESC_BA4470AA_AS	cladeIV	cladeIII	between clade III and IV	96.4947	1362	1520
ESC_IA3765AA_AS	ESC_OA4996AA_AS	cladeIV	cladeIII	between clade III and IV	96.4942	1232	1520
ESC_IA3765AA_AS	ESC_ZA5584AA_AS	cladeIV	cladeIII	between clade III and IV	96.47	1375	1520
ESC_IA3765AA_AS	ESC_YA9147AA_AS	cladeIV	cladeIII	between clade III and IV	96.4242	1374	1520
ESC_IA3765AA_AS	ESC_BA3138AA_AS	cladeIV	cladeIII	between clade III and IV	96.3964	1285	1520
ESC_IA3765AA_AS	ESC_BA6997AA_AS	cladeIV	cladeIII	between clade III and IV	96.3563	1284	1520
ESC_IA3765AA_AS	ESC_OA4995AA_AS	cladeIV	cladeIII	between clade III and IV	96.3434	1156	1520
ESC_IA3766AA_AS	ESC_IA3765AA_AS	cladeIV	cladeIV	within clade IV	99.9935	1518	1521
ESC_IA3766AA_AS	ESC_IA4424AA_AS	cladeIV	cladeIV	within clade IV	99.9784	1497	1521
ESC_IA3766AA_AS	ESC_XA6801AA_AS	cladeIV	cladeIV	within clade IV	99.9354	1435	1521
ESC_IA3766AA_AS	ESC_HA5975AA_AS	cladeIV	cladeIV	within clade IV	99.9206	1440	1521
ESC_IA3766AA_AS	ESC_RA4290AA_AS	cladeIV	cladeIV	within clade IV	99.9098	1435	1521
ESC_IA3766AA_AS	ESC_ZA9220AA_AS	cladeIV	cladeIV	within clade IV	99.8864	1439	1521
ESC_IA3766AA_AS	ESC_OA4998AA_AS	cladeIV	cladeIV	within clade IV	99.7898	1437	1521
ESC_IA3766AA_AS	ESC_VA9300AA_AS	cladeIV	cladeIV	within clade IV	99.7657	1419	1521
ESC_IA3766AA_AS	ESC_QA4129AA_AS	cladeIV	cladeIV	within clade IV	99.0158	1280	1521
ESC_IA3766AA_AS	ESC_CB4417AA_AS	cladeIV	cladeIV	within clade IV	99.0157	1411	1521
ESC_IA3766AA_AS	ESC_KA9969AA_AS	cladeIV	cladeIV	within clade IV	98.9739	1268	1521
ESC_IA3766AA_AS	ESC_IA7618AA_AS	cladeIV	cladeIV	within clade IV	98.9738	1378	1521
ESC_IA3766AA_AS	ESC_BB2860AA_AS	cladeIV	cladeIV	within clade IV	98.9659	1332	1521
ESC_IA3766AA_AS	ESC_FA7277AA_AS	cladeIV	cladeIV	within clade IV	98.9594	1381	1521
ESC_IA3766AA_AS	ESC_WA8946AA_AS	cladeIV	cladeIV	within clade IV	98.9298	1377	1521
ESC_IA3766AA_AS	ESC_OA4997AA_AS	cladeIV	cladeIV	within clade IV	98.9046	1211	1521
ESC_IA3766AA_AS	ESC_PA0677AA_AS	cladeIV	cladeIV	within clade IV	98.8829	1301	1521
ESC_IA3766AA_AS	ESC_HA7907AA_AS	cladeIV	cladeIV	within clade IV	98.8808	1402	1521
ESC_IA3766AA_AS	ESC_HA7922AA_AS	cladeIV	cladeIV	within clade IV	98.868	1394	1521
ESC_IA3766AA_AS	ESC_PA0675AA_AS	cladeIV	cladeIV	within clade IV	98.8613	1305	1521
ESC_IA3766AA_AS	ESC_YA9196AA_AS	cladeIV	cladeIV	within clade IV	98.8573	1405	1521
ESC_IA3766AA_AS	ESC_ZA2814AA_AS	cladeIV	cladeIV	within clade IV	98.7999	1392	1521
ESC_IA3766AA_AS	ESC_VA6178AA_AS	cladeIV	cladeIV	within clade IV	98.7998	1370	1521
ESC_IA3766AA_AS	ESC_BB2722AA_AS	cladeIV	cladeIV	within clade IV	98.7942	1389	1521
ESC_IA3766AA_AS	ESC_VA9495AA_AS	cladeIV	cladeIV	within clade IV	98.7562	1384	1521
ESC_IA3766AA_AS	ESC_HA1672AA_AS	cladeIV	cladeIV	within clade IV	98.7555	1387	1521
ESC_IA3766AA_AS	ESC_FB1666AA_AS	cladeIV	cladeIV	within clade IV	98.747	1401	1521
ESC_IA3766AA_AS	ESC_CA1941AA_AS	cladeIV	cladeIV	within clade IV	98.7374	1403	1521
ESC_IA3766AA_AS	ESC_BA0643AA_AS	cladeIV	cladeIV	within clade IV	98.7246	1403	1521
ESC_IA3766AA_AS	ESC_VA9337AA_AS	cladeIV	cladeIV	within clade IV	98.6721	1376	1521
ESC_IA3766AA_AS	ESC_CA5035AA_AS	cladeIV	cladeIV	within clade IV	98.6361	1223	1521
ESC_IA3766AA_AS	ESC_OA0779AA_AS	cladeIV	cladeIII	between clade III and IV	96.7586	1315	1521
ESC_IA3766AA_AS	ESC_ZA9224AA_AS	cladeIV	cladeIII	between clade III and IV	96.7156	1356	1521
ESC_IA3766AA_AS	ESC_UA3700AA_AS	cladeIV	cladeIII	between clade III and IV	96.6462	1358	1521
ESC_IA3766AA_AS	ESC_QA4124AA_AS	cladeIV	cladeIII	between clade III and IV	96.6416	1358	1521
ESC_IA3766AA_AS	ESC_HA8762AA_AS	cladeIV	cladeIII	between clade III and IV	96.6353	1349	1521
ESC_IA3766AA_AS	ESC_RA4287AA_AS	cladeIV	cladeIII	between clade III and IV	96.6313	1352	1521
ESC_IA3766AA_AS	ESC_BA9635AA_AS	cladeIV	cladeIII	between clade III and IV	96.6271	1349	1521
ESC_IA3766AA_AS	ESC_OA1826AA_AS	cladeIV	cladeIII	between clade III and IV	96.6256	1356	1521
ESC_IA3766AA_AS	ESC_QA4128AA_AS	cladeIV	cladeIII	between clade III and IV	96.6242	1359	1521
ESC_IA3766AA_AS	ESC_ZA9222AA_AS	cladeIV	cladeIII	between clade III and IV	96.6241	1363	1521
ESC_IA3766AA_AS	ESC_BA9053AA_AS	cladeIV	cladeIII	between clade III and IV	96.6148	1346	1521
ESC_IA3766AA_AS	ESC_WA2931AA_AS	cladeIV	cladeIII	between clade III and IV	96.6064	1368	1521
ESC_IA3766AA_AS	ESC_CA0920AA_AS	cladeIV	cladeIII	between clade III and IV	96.6051	1356	1521
ESC_IA3766AA_AS	ESC_SA9306AA_AS	cladeIV	cladeIII	between clade III and IV	96.6028	1371	1521
ESC_IA3766AA_AS	ESC_CA4291AA_AS	cladeIV	cladeIII	between clade III and IV	96.6027	1356	1521
ESC_IA3766AA_AS	ESC_QA4150AA_AS	cladeIV	cladeIII	between clade III and IV	96.597	1344	1521
ESC_IA3766AA_AS	ESC_CA5206AA_AS	cladeIV	cladeIII	between clade III and IV	96.5871	1331	1521
ESC_IA3766AA_AS	ESC_BA8645AA_AS	cladeIV	cladeIII	between clade III and IV	96.587	1377	1521
ESC_IA3766AA_AS	ESC_VA6004AA_AS	cladeIV	cladeIII	between clade III and IV	96.5709	1336	1521
ESC_IA3766AA_AS	ESC_GA5165AA_AS	cladeIV	cladeIII	between clade III and IV	96.539	1374	1521
ESC_IA3766AA_AS	ESC_QA4119AA_AS	cladeIV	cladeIII	between clade III and IV	96.5256	1334	1521
ESC_IA3766AA_AS	ESC_CB7110AA_AS	cladeIV	cladeIII	between clade III and IV	96.5213	1381	1521
ESC_IA3766AA_AS	ESC_HA8699AA_AS	cladeIV	cladeIII	between clade III and IV	96.5185	1287	1521
ESC_IA3766AA_AS	ESC_CB7108AA_AS	cladeIV	cladeIII	between clade III and IV	96.518	1378	1521
ESC_IA3766AA_AS	ESC_CA4908AA_AS	cladeIV	cladeIII	between clade III and IV	96.51	1364	1521
ESC_IA3766AA_AS	ESC_BA4470AA_AS	cladeIV	cladeIII	between clade III and IV	96.5069	1364	1521
ESC_IA3766AA_AS	ESC_RA4949AA_AS	cladeIV	cladeIII	between clade III and IV	96.497	1319	1521
ESC_IA3766AA_AS	ESC_OA4996AA_AS	cladeIV	cladeIII	between clade III and IV	96.4906	1232	1521
ESC_IA3766AA_AS	ESC_ZA5584AA_AS	cladeIV	cladeIII	between clade III and IV	96.4647	1378	1521
ESC_IA3766AA_AS	ESC_YA9147AA_AS	cladeIV	cladeIII	between clade III and IV	96.4347	1376	1521
ESC_IA3766AA_AS	ESC_BA3138AA_AS	cladeIV	cladeIII	between clade III and IV	96.4075	1291	1521
ESC_IA3766AA_AS	ESC_BA6997AA_AS	cladeIV	cladeIII	between clade III and IV	96.375	1283	1521
ESC_IA3766AA_AS	ESC_OA4995AA_AS	cladeIV	cladeIII	between clade III and IV	96.3412	1157	1521
ESC_IA4424AA_AS	ESC_IA3766AA_AS	cladeIV	cladeIV	within clade IV	99.9871	1503	1522
ESC_IA4424AA_AS	ESC_IA3765AA_AS	cladeIV	cladeIV	within clade IV	99.9861	1502	1522
ESC_IA4424AA_AS	ESC_XA6801AA_AS	cladeIV	cladeIV	within clade IV	99.9144	1418	1522
ESC_IA4424AA_AS	ESC_HA5975AA_AS	cladeIV	cladeIV	within clade IV	99.8898	1421	1522
ESC_IA4424AA_AS	ESC_RA4290AA_AS	cladeIV	cladeIV	within clade IV	99.8722	1418	1522
ESC_IA4424AA_AS	ESC_ZA9220AA_AS	cladeIV	cladeIV	within clade IV	99.8716	1417	1522
ESC_IA4424AA_AS	ESC_VA9300AA_AS	cladeIV	cladeIV	within clade IV	99.7529	1402	1522
ESC_IA4424AA_AS	ESC_OA4998AA_AS	cladeIV	cladeIV	within clade IV	99.7503	1425	1522
ESC_IA4424AA_AS	ESC_BB2860AA_AS	cladeIV	cladeIV	within clade IV	98.9822	1318	1522
ESC_IA4424AA_AS	ESC_QA4129AA_AS	cladeIV	cladeIV	within clade IV	98.9818	1260	1522
ESC_IA4424AA_AS	ESC_CB4417AA_AS	cladeIV	cladeIV	within clade IV	98.9679	1405	1522
ESC_IA4424AA_AS	ESC_KA9969AA_AS	cladeIV	cladeIV	within clade IV	98.9285	1250	1522
ESC_IA4424AA_AS	ESC_FA7277AA_AS	cladeIV	cladeIV	within clade IV	98.9221	1362	1522
ESC_IA4424AA_AS	ESC_WA8946AA_AS	cladeIV	cladeIV	within clade IV	98.9175	1360	1522
ESC_IA4424AA_AS	ESC_OA4997AA_AS	cladeIV	cladeIV	within clade IV	98.8992	1195	1522
ESC_IA4424AA_AS	ESC_IA7618AA_AS	cladeIV	cladeIV	within clade IV	98.8787	1376	1522
ESC_IA4424AA_AS	ESC_PA0675AA_AS	cladeIV	cladeIV	within clade IV	98.8739	1289	1522
ESC_IA4424AA_AS	ESC_YA9196AA_AS	cladeIV	cladeIV	within clade IV	98.8379	1394	1522
ESC_IA4424AA_AS	ESC_BB2722AA_AS	cladeIV	cladeIV	within clade IV	98.8379	1365	1522
ESC_IA4424AA_AS	ESC_HA7907AA_AS	cladeIV	cladeIV	within clade IV	98.8319	1391	1522
ESC_IA4424AA_AS	ESC_PA0677AA_AS	cladeIV	cladeIV	within clade IV	98.8305	1291	1522
ESC_IA4424AA_AS	ESC_HA7922AA_AS	cladeIV	cladeIV	within clade IV	98.8182	1381	1522
ESC_IA4424AA_AS	ESC_ZA2814AA_AS	cladeIV	cladeIV	within clade IV	98.7688	1362	1522
ESC_IA4424AA_AS	ESC_FB1666AA_AS	cladeIV	cladeIV	within clade IV	98.7393	1386	1522
ESC_IA4424AA_AS	ESC_HA1672AA_AS	cladeIV	cladeIV	within clade IV	98.7318	1365	1522
ESC_IA4424AA_AS	ESC_CA1941AA_AS	cladeIV	cladeIV	within clade IV	98.7153	1386	1522
ESC_IA4424AA_AS	ESC_VA6178AA_AS	cladeIV	cladeIV	within clade IV	98.7	1368	1522
ESC_IA4424AA_AS	ESC_BA0643AA_AS	cladeIV	cladeIV	within clade IV	98.6987	1388	1522
ESC_IA4424AA_AS	ESC_VA9495AA_AS	cladeIV	cladeIV	within clade IV	98.6681	1380	1522
ESC_IA4424AA_AS	ESC_CA5035AA_AS	cladeIV	cladeIV	within clade IV	98.645	1213	1522
ESC_IA4424AA_AS	ESC_VA9337AA_AS	cladeIV	cladeIV	within clade IV	98.6194	1367	1522
ESC_IA4424AA_AS	ESC_OA0779AA_AS	cladeIV	cladeIII	between clade III and IV	96.7079	1304	1522
ESC_IA4424AA_AS	ESC_ZA9224AA_AS	cladeIV	cladeIII	between clade III and IV	96.7023	1339	1522
ESC_IA4424AA_AS	ESC_HA8762AA_AS	cladeIV	cladeIII	between clade III and IV	96.648	1326	1522
ESC_IA4424AA_AS	ESC_ZA9222AA_AS	cladeIV	cladeIII	between clade III and IV	96.635	1343	1522
ESC_IA4424AA_AS	ESC_RA4287AA_AS	cladeIV	cladeIII	between clade III and IV	96.619	1327	1522
ESC_IA4424AA_AS	ESC_OA1826AA_AS	cladeIV	cladeIII	between clade III and IV	96.6054	1341	1522
ESC_IA4424AA_AS	ESC_QA4124AA_AS	cladeIV	cladeIII	between clade III and IV	96.6048	1353	1522
ESC_IA4424AA_AS	ESC_WA2931AA_AS	cladeIV	cladeIII	between clade III and IV	96.5982	1354	1522
ESC_IA4424AA_AS	ESC_QA4128AA_AS	cladeIV	cladeIII	between clade III and IV	96.5887	1337	1522
ESC_IA4424AA_AS	ESC_BA9635AA_AS	cladeIV	cladeIII	between clade III and IV	96.5874	1321	1522
ESC_IA4424AA_AS	ESC_CA0920AA_AS	cladeIV	cladeIII	between clade III and IV	96.5847	1332	1522
ESC_IA4424AA_AS	ESC_BA9053AA_AS	cladeIV	cladeIII	between clade III and IV	96.5802	1328	1522
ESC_IA4424AA_AS	ESC_UA3700AA_AS	cladeIV	cladeIII	between clade III and IV	96.5768	1346	1522
ESC_IA4424AA_AS	ESC_QA4150AA_AS	cladeIV	cladeIII	between clade III and IV	96.5669	1329	1522
ESC_IA4424AA_AS	ESC_GA5165AA_AS	cladeIV	cladeIII	between clade III and IV	96.5569	1341	1522
ESC_IA4424AA_AS	ESC_SA9306AA_AS	cladeIV	cladeIII	between clade III and IV	96.5559	1359	1522
ESC_IA4424AA_AS	ESC_VA6004AA_AS	cladeIV	cladeIII	between clade III and IV	96.5309	1326	1522
ESC_IA4424AA_AS	ESC_CA5206AA_AS	cladeIV	cladeIII	between clade III and IV	96.5265	1315	1522
ESC_IA4424AA_AS	ESC_CA4291AA_AS	cladeIV	cladeIII	between clade III and IV	96.5243	1340	1522
ESC_IA4424AA_AS	ESC_CA4908AA_AS	cladeIV	cladeIII	between clade III and IV	96.511	1340	1522
ESC_IA4424AA_AS	ESC_RA4949AA_AS	cladeIV	cladeIII	between clade III and IV	96.496	1301	1522
ESC_IA4424AA_AS	ESC_BA4470AA_AS	cladeIV	cladeIII	between clade III and IV	96.4928	1341	1522
ESC_IA4424AA_AS	ESC_OA4996AA_AS	cladeIV	cladeIII	between clade III and IV	96.4912	1216	1522
ESC_IA4424AA_AS	ESC_CB7110AA_AS	cladeIV	cladeIII	between clade III and IV	96.4851	1361	1522
ESC_IA4424AA_AS	ESC_BA8645AA_AS	cladeIV	cladeIII	between clade III and IV	96.4841	1376	1522
ESC_IA4424AA_AS	ESC_CB7108AA_AS	cladeIV	cladeIII	between clade III and IV	96.4838	1362	1522
ESC_IA4424AA_AS	ESC_HA8699AA_AS	cladeIV	cladeIII	between clade III and IV	96.4797	1270	1522
ESC_IA4424AA_AS	ESC_ZA5584AA_AS	cladeIV	cladeIII	between clade III and IV	96.4481	1354	1522
ESC_IA4424AA_AS	ESC_QA4119AA_AS	cladeIV	cladeIII	between clade III and IV	96.4347	1335	1522
ESC_IA4424AA_AS	ESC_BA3138AA_AS	cladeIV	cladeIII	between clade III and IV	96.4002	1265	1522
ESC_IA4424AA_AS	ESC_YA9147AA_AS	cladeIV	cladeIII	between clade III and IV	96.3992	1356	1522
ESC_IA4424AA_AS	ESC_BA6997AA_AS	cladeIV	cladeIII	between clade III and IV	96.3532	1274	1522
ESC_IA4424AA_AS	ESC_OA4995AA_AS	cladeIV	cladeIII	between clade III and IV	96.3397	1151	1522
ESC_IA7618AA_AS	ESC_FA7277AA_AS	cladeIV	cladeIV	within clade IV	99.9949	1438	1456
ESC_IA7618AA_AS	ESC_WA8946AA_AS	cladeIV	cladeIV	within clade IV	99.9582	1414	1456
ESC_IA7618AA_AS	ESC_HA7907AA_AS	cladeIV	cladeIV	within clade IV	99.0372	1386	1456
ESC_IA7618AA_AS	ESC_RA4290AA_AS	cladeIV	cladeIV	within clade IV	98.9694	1367	1456
ESC_IA7618AA_AS	ESC_IA3765AA_AS	cladeIV	cladeIV	within clade IV	98.9693	1370	1456
ESC_IA7618AA_AS	ESC_IA3766AA_AS	cladeIV	cladeIV	within clade IV	98.9688	1372	1456
ESC_IA7618AA_AS	ESC_CB4417AA_AS	cladeIV	cladeIV	within clade IV	98.9451	1372	1456
ESC_IA7618AA_AS	ESC_XA6801AA_AS	cladeIV	cladeIV	within clade IV	98.9408	1373	1456
ESC_IA7618AA_AS	ESC_BB2722AA_AS	cladeIV	cladeIV	within clade IV	98.9277	1355	1456
ESC_IA7618AA_AS	ESC_HA5975AA_AS	cladeIV	cladeIV	within clade IV	98.9245	1380	1456
ESC_IA7618AA_AS	ESC_ZA9220AA_AS	cladeIV	cladeIV	within clade IV	98.9146	1376	1456
ESC_IA7618AA_AS	ESC_YA9196AA_AS	cladeIV	cladeIV	within clade IV	98.8953	1364	1456
ESC_IA7618AA_AS	ESC_ZA2814AA_AS	cladeIV	cladeIV	within clade IV	98.8874	1368	1456
ESC_IA7618AA_AS	ESC_IA4424AA_AS	cladeIV	cladeIV	within clade IV	98.8828	1370	1456
ESC_IA7618AA_AS	ESC_BB2860AA_AS	cladeIV	cladeIV	within clade IV	98.8806	1306	1456
ESC_IA7618AA_AS	ESC_HA7922AA_AS	cladeIV	cladeIV	within clade IV	98.8777	1365	1456
ESC_IA7618AA_AS	ESC_OA4997AA_AS	cladeIV	cladeIV	within clade IV	98.8742	1198	1456
ESC_IA7618AA_AS	ESC_QA4129AA_AS	cladeIV	cladeIV	within clade IV	98.8671	1250	1456
ESC_IA7618AA_AS	ESC_VA9300AA_AS	cladeIV	cladeIV	within clade IV	98.8616	1370	1456
ESC_IA7618AA_AS	ESC_BA0643AA_AS	cladeIV	cladeIV	within clade IV	98.8609	1368	1456
ESC_IA7618AA_AS	ESC_CA1941AA_AS	cladeIV	cladeIV	within clade IV	98.853	1370	1456
ESC_IA7618AA_AS	ESC_FB1666AA_AS	cladeIV	cladeIV	within clade IV	98.8437	1379	1456
ESC_IA7618AA_AS	ESC_KA9969AA_AS	cladeIV	cladeIV	within clade IV	98.8427	1251	1456
ESC_IA7618AA_AS	ESC_VA9337AA_AS	cladeIV	cladeIV	within clade IV	98.8408	1352	1456
ESC_IA7618AA_AS	ESC_VA6178AA_AS	cladeIV	cladeIV	within clade IV	98.8329	1351	1456
ESC_IA7618AA_AS	ESC_PA0675AA_AS	cladeIV	cladeIV	within clade IV	98.827	1279	1456
ESC_IA7618AA_AS	ESC_HA1672AA_AS	cladeIV	cladeIV	within clade IV	98.8233	1346	1456
ESC_IA7618AA_AS	ESC_OA4998AA_AS	cladeIV	cladeIV	within clade IV	98.8194	1374	1456
ESC_IA7618AA_AS	ESC_VA9495AA_AS	cladeIV	cladeIV	within clade IV	98.8042	1363	1456
ESC_IA7618AA_AS	ESC_PA0677AA_AS	cladeIV	cladeIV	within clade IV	98.8037	1273	1456
ESC_IA7618AA_AS	ESC_CA5035AA_AS	cladeIV	cladeIV	within clade IV	98.6183	1181	1456
ESC_IA7618AA_AS	ESC_OA0779AA_AS	cladeIV	cladeIII	between clade III and IV	96.691	1312	1456
ESC_IA7618AA_AS	ESC_ZA9222AA_AS	cladeIV	cladeIII	between clade III and IV	96.6246	1332	1456
ESC_IA7618AA_AS	ESC_CB7108AA_AS	cladeIV	cladeIII	between clade III and IV	96.6086	1346	1456
ESC_IA7618AA_AS	ESC_CB7110AA_AS	cladeIV	cladeIII	between clade III and IV	96.6044	1348	1456
ESC_IA7618AA_AS	ESC_UA3700AA_AS	cladeIV	cladeIII	between clade III and IV	96.5999	1319	1456
ESC_IA7618AA_AS	ESC_QA4128AA_AS	cladeIV	cladeIII	between clade III and IV	96.5946	1323	1456
ESC_IA7618AA_AS	ESC_BA9635AA_AS	cladeIV	cladeIII	between clade III and IV	96.5903	1317	1456
ESC_IA7618AA_AS	ESC_ZA9224AA_AS	cladeIV	cladeIII	between clade III and IV	96.5898	1335	1456
ESC_IA7618AA_AS	ESC_RA4287AA_AS	cladeIV	cladeIII	between clade III and IV	96.5873	1337	1456
ESC_IA7618AA_AS	ESC_SA9306AA_AS	cladeIV	cladeIII	between clade III and IV	96.5788	1345	1456
ESC_IA7618AA_AS	ESC_CA0920AA_AS	cladeIV	cladeIII	between clade III and IV	96.5786	1328	1456
ESC_IA7618AA_AS	ESC_WA2931AA_AS	cladeIV	cladeIII	between clade III and IV	96.5732	1324	1456
ESC_IA7618AA_AS	ESC_HA8762AA_AS	cladeIV	cladeIII	between clade III and IV	96.5725	1325	1456
ESC_IA7618AA_AS	ESC_QA4150AA_AS	cladeIV	cladeIII	between clade III and IV	96.5718	1303	1456
ESC_IA7618AA_AS	ESC_YA9147AA_AS	cladeIV	cladeIII	between clade III and IV	96.5699	1348	1456
ESC_IA7618AA_AS	ESC_BA9053AA_AS	cladeIV	cladeIII	between clade III and IV	96.5686	1324	1456
ESC_IA7618AA_AS	ESC_ZA5584AA_AS	cladeIV	cladeIII	between clade III and IV	96.5666	1347	1456
ESC_IA7618AA_AS	ESC_GA5165AA_AS	cladeIV	cladeIII	between clade III and IV	96.5635	1322	1456
ESC_IA7618AA_AS	ESC_OA1826AA_AS	cladeIV	cladeIII	between clade III and IV	96.5574	1328	1456
ESC_IA7618AA_AS	ESC_CA5206AA_AS	cladeIV	cladeIII	between clade III and IV	96.5569	1318	1456
ESC_IA7618AA_AS	ESC_QA4124AA_AS	cladeIV	cladeIII	between clade III and IV	96.5459	1333	1456
ESC_IA7618AA_AS	ESC_BA8645AA_AS	cladeIV	cladeIII	between clade III and IV	96.5374	1356	1456
ESC_IA7618AA_AS	ESC_VA6004AA_AS	cladeIV	cladeIII	between clade III and IV	96.5265	1331	1456
ESC_IA7618AA_AS	ESC_RA4949AA_AS	cladeIV	cladeIII	between clade III and IV	96.5192	1293	1456
ESC_IA7618AA_AS	ESC_HA8699AA_AS	cladeIV	cladeIII	between clade III and IV	96.5083	1269	1456
ESC_IA7618AA_AS	ESC_CA4291AA_AS	cladeIV	cladeIII	between clade III and IV	96.5018	1322	1456
ESC_IA7618AA_AS	ESC_CA4908AA_AS	cladeIV	cladeIII	between clade III and IV	96.4988	1332	1456
ESC_IA7618AA_AS	ESC_BA4470AA_AS	cladeIV	cladeIII	between clade III and IV	96.4865	1334	1456
ESC_IA7618AA_AS	ESC_OA4996AA_AS	cladeIV	cladeIII	between clade III and IV	96.4809	1208	1456
ESC_IA7618AA_AS	ESC_QA4119AA_AS	cladeIV	cladeIII	between clade III and IV	96.4773	1316	1456
ESC_IA7618AA_AS	ESC_BA3138AA_AS	cladeIV	cladeIII	between clade III and IV	96.449	1285	1456
ESC_IA7618AA_AS	ESC_OA4995AA_AS	cladeIV	cladeIII	between clade III and IV	96.4459	1133	1456
ESC_IA7618AA_AS	ESC_BA6997AA_AS	cladeIV	cladeIII	between clade III and IV	96.4353	1276	1456
ESC_KA9969AA_AS	ESC_QA4129AA_AS	cladeIV	cladeIV	within clade IV	99.8411	1277	1422
ESC_KA9969AA_AS	ESC_HA5975AA_AS	cladeIV	cladeIV	within clade IV	99.0675	1277	1422
ESC_KA9969AA_AS	ESC_BB2860AA_AS	cladeIV	cladeIV	within clade IV	99.0667	1208	1422
ESC_KA9969AA_AS	ESC_XA6801AA_AS	cladeIV	cladeIV	within clade IV	99.0581	1280	1422
ESC_KA9969AA_AS	ESC_IA3766AA_AS	cladeIV	cladeIV	within clade IV	99.0373	1274	1422
ESC_KA9969AA_AS	ESC_IA3765AA_AS	cladeIV	cladeIV	within clade IV	99.0313	1274	1422
ESC_KA9969AA_AS	ESC_CB4417AA_AS	cladeIV	cladeIV	within clade IV	99.021	1258	1422
ESC_KA9969AA_AS	ESC_IA4424AA_AS	cladeIV	cladeIV	within clade IV	99.0071	1252	1422
ESC_KA9969AA_AS	ESC_VA9300AA_AS	cladeIV	cladeIV	within clade IV	99.0018	1269	1422
ESC_KA9969AA_AS	ESC_OA4998AA_AS	cladeIV	cladeIV	within clade IV	98.9765	1274	1422
ESC_KA9969AA_AS	ESC_BB2722AA_AS	cladeIV	cladeIV	within clade IV	98.9756	1240	1422
ESC_KA9969AA_AS	ESC_RA4290AA_AS	cladeIV	cladeIV	within clade IV	98.9744	1270	1422
ESC_KA9969AA_AS	ESC_HA7922AA_AS	cladeIV	cladeIV	within clade IV	98.9743	1253	1422
ESC_KA9969AA_AS	ESC_FB1666AA_AS	cladeIV	cladeIV	within clade IV	98.9525	1250	1422
[truncated: 2,162 more rows]

## Sheet: Table S4
Table S4. TYGS results for E. ruysiae sp. nov. strains. Ten uploaded genomes belong to clade III, while the other ten belong to clade IV. Genome names correspond to the assembly barcodes from Enterobase.
TYGS ID	Kind	Species cluster	Subspecies cluster	Preferred name	Deposit	Authority	Other deposits	Synonymous taxon names	Base pairs	Percent G+C	No. proteins	Goldstamp	Bioproject accession	Biosample accession	Assembly accession	IMG OID	BacDive
U54004	user strain	1	0	ESC BB2722AA AS.result					4,549,271	50.6	4226
U54005	user strain	1	0	ESC BB2860AA AS.result					4,433,111	50.8	4088
U54007	user strain	1	0	ESC CB4417AA AS.result					4,640,062	50.56	4349
U54009	user strain	1	0	ESC FB1666AA AS.result					4,675,945	50.59	4350
U54010	user strain	1	0	ESC HA1672AA AS.scaffold					4,491,690	50.55	4147
U54011	user strain	1	0	ESC HA5975AA AS.scaffold					4,487,477	50.62	4110
U54012	user strain	1	0	ESC HA7907AA AS.scaffold					4,663,737	50.59	4391
U54013	user strain	1	0	ESC HA7922AA AS.scaffold					4,684,295	50.49	4407
U54017	user strain	1	0	ESC QA4129AA AS.scaffold					4,213,400	50.79	4024
U54018	user strain	1	0	ESC VA6178AA AS.result					4,529,030	50.41	4235
U54000	user strain	1	1	ESC BA3138AA AS.scaffold					4,860,727	50.59	4800
U54001	user strain	1	1	ESC BA4470AA AS.scaffold					5,119,232	50.45	5076
U54002	user strain	1	1	ESC BA8645AA AS.scaffold					4,640,348	50.48	4415
U54003	user strain	1	1	ESC BA9635AA AS.scaffold					4,458,763	50.61	4193
U54006	user strain	1	1	ESC CA0920AA AS.scaffold					4,491,044	50.63	4243
U54008	user strain	1	1	ESC CB7108AA AS.result					4,774,424	50.63	4504
U54014	user strain	1	1	ESC HA8762AA AS.scaffold					4,367,479	50.74	4104
U54015	user strain	1	1	ESC OA0779AA AS.scaffold					4,395,734	50.61	4045
U54016	user strain	1	1	ESC QA4128AA AS.scaffold					4,643,053	50.7	4383
U54019	user strain	1	1	ESC ZA9224AA AS.result					4,689,445	50.57	4392

## Sheet: Table S5
Table S5. Gene ontology analysis of type strains and other representative strains spanning the Escherichia genus, with Salmonella enterica included as outgroup. Functional categories are based on the EggNOG database and ordered according to higher-level functions. J: Translation, ribosomal structure and biogenesis; A: RNA processing and modification; K: Transcription; L: Replication, recombinatio…
	Information storage and processing				Cellular processes and signalling							Metabolism								Other
	J	A	K	L	D	V	T	M	N	U	O	C	G	E	F	H	I	P	Q	S	Multiple	None	Total
E. albertii str. NBRC 107761T (RefSeq: NZ_BBMY01000235)	233	2	307	211	56	36	94	243	43	65	106	274	207	217	205	127	90	269	33	838	220	137	4013
E. coli str. ATCC11775T (RefSeq: NZ_AGSE01000004)	238	2	356	228	54	45	101	280	41	76	114	283	257	242	239	124	81	329	45	1047	275	138	4595
E. fergusonii str. ATCC 35469T (RefSeq: NC_011740)	232	2	318	199	56	45	98	252	43	65	116	260	244	222	198	137	102	248	52	929	236	135	4189
E. hermannii str. NCTC 12129T (RefSeq: NZ_LR134136)	261	2	371	215	67	56	126	305	45	104	144	292	250	272	268	150	90	327	42	847	313	145	4692
E. marmotae str. HT073016T (RefSeq: NZ_CP025979)	237	3	335	411	60	31	97	267	76	68	118	254	214	232	232	119	87	277	40	943	264	131	4496
E. ruysiae str. OPT1704T (Genbank: CABVLQ010000001)	230	3	335	199	52	39	99	283	75	81	120	257	212	226	230	119	78	279	40	878	259	139	4233
Escherichia cryptic clade I str. 89-3506 (RefSeq: NZ_CP027520)	236	2	381	252	59	44	99	296	44	87	127	274	232	247	237	127	83	325	51	1125	297	184	4809
Escherichia cryptic clade II str. E4694 (Genbank: PDIB00000000)	239	2	362	177	57	45	103	290	80	71	125	270	217	248	221	133	93	285	41	972	271	122	4424
Escherichia cryptic clade III str. MOD1-EC7253 (SRA: SRR9172035)	229	3	313	154	51	33	96	265	72	64	117	255	192	222	223	116	76	274	37	869	240	98	3999
Escherichia cryptic clade VI str. UHCL_3L (SRA: SRR8602198)	221	2	317	247	52	37	78	240	37	66	125	254	239	228	214	141	79	282	30	904	202	171	4166
Salmonella enterica ser. Typhimurium str. LT2T (RefSeq: NC_003197)	199	2	341	187	55	40	87	306	48	121	115	291	269	245	211	195	78	214	41	1007	276	156	4484

## Sheet: Table S6
Table S6. Output from the biochemical VITEK2 analysis using the GN card.
Well	Test	Mnemonic	Result
2	Ala-Phe-Pro-ARYLAMIDASE	APPA	-
3	ADONITOL	ADO	-
4	L-Pyrrolydonyl-ARYLAMIDASE	PyrA	-
5	L-ARABITOL	IARL	-
7	D-CELLOBIOSE	dCEL	-
9	BETA-GALACTOSIDASE	BGAL	+
10	H2S PRODUCTION	H2S	-
11	BETA-N-ACETYL GLUCOSAMINIDASE	BNAG	-
12	Glutamyl Arylamidase PNA	AGLTp	-
13	D-GLUCOSE	dGLU	+
14	GAMMA-GLUTAMYL-TRANSFERASE	GGT	+
15	FERMENTATION GLUCOSE	OFF	+
17	BETA-GLUCOSIDASE	BGLU	-
18	D-MALTOSE	dMAL	+
19	D-MANNITOL	dMAN	+
20	D-MANNOSE	dMNE	+
21	BETA-XYLOSIDASE	BXYL	-
22	BETA-Alanine arylamidase pNA	BAlap	-
23	L-Proline ARYLAMIDASE	ProA	-
26	LIPASE	LIP	-
27	PALATINOSE	PLE	-
29	Tyrosine ARYLAMIDASE	TyrA	+
31	UREASE	URE	-
32	D-SORBITOL	dSOR	+
33	SACCHAROSE/SUCROSE	SAC	-
34	D-TAGATOSE	dTAG	-
35	D-TREHALOSE	dTRE	+
36	CITRATE (SODIUM)	CIT	-
37	MALONATE	MNT	-
39	5-KETO-D-GLUCONATE	5KG	-
40	L-LACTATE alkalinisation	ILATk	-
41	ALPHA-GLUCOSIDASE	AGLU	-
42	SUCCINATE alkalinisation	SUCT	+
43	Beta-N-ACETYL-GALACTOSAMINIDASE	NAGA	-
44	ALPHA-GALACTOSIDASE	AGAL	+
45	PHOSPHATASE	PHOS	-
46	Glycine ARYLAMIDASE	GlyA	-
47	ORNITHINE DECARBOXYLASE	ODC	+
48	LYSINE DECARBOXYLASE	LDC	-
53	L-HISTIDINE assimilation	IHISa	-
56	COURMARATE	CMT	+
57	BETA-GLUCORONIDASE	BGUR	+
58	0/129 RESISTANCE (comp.vibrio.)	O129R	+
59	Glu-Gly-Arg-ARYLAMIDASE	GGAA	-
61	L-MALATE assimilation	IMLTa	-
62	ELLMAN	ELLM	+
64	L-LACTATE assimilation	ILATa	-
